# Supplementary material for: (2-Amino­phen­yl)methyl­diphenyl­phospho­nium iodide
Source: Acta Crystallogr Sect E Struct Rep Online. 2008 Sep 27;64(Pt 10):o2016. doi: 10.1107/S160053680803047X (PMC2959292; doi:10.1107/S160053680803047X)
Supplement: Supplementary file 1 [file e-64-o2016-sup1.cif]

##############################################################################
###                                                                        ###
###        Electronic paper (Acta Crystallographica Section E)             ###
###                                                                        ###
##############################################################################
#                                                                            #
# This CIF contains the data in a paper accepted for publication in Acta     #
# Crystallographica Section E. It conforms to the requirements of Notes      #
# for Authors for Section E, and has been peer reviewed under the auspices   #
# of the IUCr Commission on Journals.                                        #
#                                                                            #
# Full details of the Crystallographic Information File format               #
# are given in the paper "The Crystallographic Information File (CIF):       #
# a New Standard Archive File for Crystallography" by S. R. Hall, F. H.      #
# Allen and I. D. Brown [Acta Cryst. (1991), A47, 655-685].                  #
#                                                                            #
# The current version of the core CIF dictionary is obtainable from          #
# ftp://ftp.iucr.org/pub/cif_core.dic. The current version number is 2.4.    #
#                                                                            #
# Software is freely available for graphical display of the structure(s) in  #
# this CIF.  For information consult the CIF home page http://www.iucr.org/  #
# cif/home.html                                                              #
#                                                                            #
# This file may be used for bona fide research purposes within the           #
# scientific community so long as proper attribution is given to the journal # 
# article from which it was obtained.                                        #
#                                                                            #
##############################################################################
                                             
data_I
_audit_creation_method     SHELXL-97
_chemical_name_systematic
;
(2-Aminophenyl)methyldiphenylphosphonium iodide
;
_chemical_name_common     no
_chemical_formula_moiety     'C19 H19 N P +, I -'
_chemical_formula_sum     'C19 H19 I N P'
_chemical_formula_iupac     'C19 H19 N P +, I -'
_chemical_formula_weight     419.22
_chemical_melting_point     no
_symmetry_cell_setting     'monoclinic'
_symmetry_space_group_name_H-M     'P 21/n'
_symmetry_space_group_name_Hall     '-P 2yn'
loop_
    _symmetry_equiv_pos_as_xyz
    'x, y, z'
    '-x+1/2, y+1/2, -z+1/2'
    '-x, -y, -z'
    'x-1/2, -y-1/2, z-1/2'
_cell_length_a     13.215(4)
_cell_length_b     17.854(4)
_cell_length_c     15.325(6)
_cell_angle_alpha     90.00
_cell_angle_beta     93.385(14)
_cell_angle_gamma     90.00
_cell_volume     3610(2)
_cell_formula_units_Z     8
_cell_measurement_reflns_used     8154
_cell_measurement_theta_min     3.02
_cell_measurement_theta_max     27.48
_cell_measurement_temperature     298(2)
_exptl_crystal_description     block
_exptl_crystal_colour     yellow
_exptl_crystal_size_max     0.50
_exptl_crystal_size_mid     0.40
_exptl_crystal_size_min     0.40
_exptl_crystal_density_diffrn     1.543
_exptl_crystal_density_meas     no
_exptl_crystal_density_method     'not measured'
_exptl_crystal_F_000     1664
_exptl_absorpt_coefficient_mu     1.860
_exptl_absorpt_correction_type     multi-scan
_exptl_absorpt_process_details
                               '(TEXSAN; Molecular Structure Corporation, 1998)'
_exptl_absorpt_correction_T_min     0.420
_exptl_absorpt_correction_T_max     0.475
_exptl_special_details
;
;
_diffrn_ambient_temperature     298(2)
_diffrn_radiation_type     MoK\a
_diffrn_radiation_wavelength     0.71073
_diffrn_radiation_source     'fine-focus sealed tube'
_diffrn_radiation_monochromator     graphite
_diffrn_measurement_device_type     'Rigaku Weissenberg IP'
_diffrn_measurement_method     'scintillation counter'
_diffrn_detector_area_resol_mean     no
_diffrn_reflns_number     32748
_diffrn_reflns_av_R_equivalents     0.0417
_diffrn_reflns_av_sigmaI/netI     0.0381
_diffrn_reflns_theta_min     3.02
_diffrn_reflns_theta_max     27.48
_diffrn_reflns_theta_full     27.48
_diffrn_measured_fraction_theta_max     0.985
_diffrn_measured_fraction_theta_full     0.985
_diffrn_reflns_limit_h_min     -17
_diffrn_reflns_limit_h_max     17
_diffrn_reflns_limit_k_min     -22
_diffrn_reflns_limit_k_max     23
_diffrn_reflns_limit_l_min     -19
_diffrn_reflns_limit_l_max     19
_diffrn_standards_number     0
_diffrn_standards_interval_count     ?
_diffrn_standards_interval_time     ?
_diffrn_standards_decay_%     0
_refine_special_details
;
Refinement of <i>F</i>^2^ against ALL reflections. The weighted
<i>R</i>-factor <i>wR</i> and goodness of fit <i>S</i> are based on
<i>F</i>^2^, conventional <i>R</i>-factors <i>R</i> are based on
<i>F</i>, with <i>F</i> set to zero for negative <i>F</i>^2^. The
threshold expression of <i>F</i>^2^ > \s(<i>F</i>^2^) is used only for
calculating <i>R</i>-factors(gt) <i>etc</i>. and is not relevant to the
choice of reflections for refinement. <i>R</i>-factors based on <i>F</i>^2^
are statistically about twice as large as those based on <i>F</i>, and
<i>R</i>- factors based on ALL data will be even larger.
;
_reflns_number_total     8154
_reflns_number_gt     6307
_reflns_threshold_expression     I>2\s(I)
_refine_ls_structure_factor_coef     Fsqd
_refine_ls_matrix_type     full
_refine_ls_R_factor_all     0.0409
_refine_ls_R_factor_gt     0.0302
_refine_ls_wR_factor_gt     0.0684
_refine_ls_wR_factor_ref     0.0711
_refine_ls_goodness_of_fit_ref     1.032
_refine_ls_restrained_S_all     1.032
_refine_ls_number_reflns     8154
_refine_ls_number_parameters     399
_refine_ls_number_restraints     0
_refine_ls_hydrogen_treatment     constr
_refine_ls_weighting_scheme     calc
_refine_ls_weighting_details
                  'calc w=1/[\s^2^(Fo^2^)+(0.031P)^2^] where P=(Fo^2^+2Fc^2^)/3'
_atom_sites_solution_hydrogens     geom
_atom_sites_solution_primary     direct
_atom_sites_solution_secondary     difmap
_refine_ls_shift/su_max     0.001
_refine_ls_shift/su_mean     0.000
_refine_diff_density_max     0.697
_refine_diff_density_min     -0.659
_refine_ls_extinction_method     none
_refine_ls_extinction_coef     no
loop_
    _atom_type_symbol
    _atom_type_description
    _atom_type_scat_dispersion_real
    _atom_type_scat_dispersion_imag
    _atom_type_scat_source
    'C' 'C' 0.0033 0.0016
                         'International Tables Vol C Tables 4.2.6.8 and 6.1.1.4'
    'H' 'H' 0.0000 0.0000
                         'International Tables Vol C Tables 4.2.6.8 and 6.1.1.4'
    'N' 'N' 0.0061 0.0033
                         'International Tables Vol C Tables 4.2.6.8 and 6.1.1.4'
    'P' 'P' 0.1023 0.0942
                         'International Tables Vol C Tables 4.2.6.8 and 6.1.1.4'
    'I' 'I' -0.4742 1.8119
                         'International Tables Vol C Tables 4.2.6.8 and 6.1.1.4'
_computing_data_collection     'TEXSAN (Molecular Structure Corporation, 1998)'
_computing_cell_refinement     'TEXSAN (Molecular Structure Corporation, 1998)'
_computing_data_reduction     'TEXSAN (Molecular Structure Corporation, 1998)'
_computing_structure_solution     'SHELXS97 (Sheldrick, 2008)'
_computing_structure_refinement     'SHELXL97 (Sheldrick, 2008)'
_computing_molecular_graphics
                             'SHELXTL (Sheldrick, 2008) and PLATON (Spek, 2003)'
_computing_publication_material     'SHELXL97 (Sheldrick, 2008)'
loop_
    _atom_site_type_symbol
    _atom_site_label
    _atom_site_fract_x
    _atom_site_fract_y
    _atom_site_fract_z
    _atom_site_U_iso_or_equiv
    _atom_site_adp_type
    _atom_site_calc_flag
    _atom_site_refinement_flags
    _atom_site_occupancy
    _atom_site_disorder_assembly
    _atom_site_disorder_group
    I I1 0.275253(16) -0.173440(9) 0.146444(14) 0.06249(7) Uani d . 1 . .
    I I2 0.246225(14) 0.039910(9) 0.389305(12) 0.05489(6) Uani d . 1 . .
    P P1 0.21547(4) -0.23074(3) 0.46752(4) 0.03795(13) Uani d . 1 . .
    P P2 0.34957(4) -0.41826(3) 0.81596(4) 0.04135(14) Uani d . 1 . .
    N N1 0.2607(2) -0.33502(12) 0.30937(18) 0.0668(7) Uani d . 1 . .
    H H1A 0.2768 -0.3620 0.2658 0.080 Uiso calc R 1 . .
    H H1B 0.2769 -0.2884 0.3115 0.080 Uiso calc R 1 . .
    N N2 0.30679(19) -0.30209(13) 0.96039(17) 0.0629(6) Uani d . 1 . .
    H H2B 0.2868 -0.3479 0.9614 0.076 Uiso calc R 1 . .
    H H2C 0.2939 -0.2723 1.0024 0.076 Uiso calc R 1 . .
    C C1 0.16106(17) -0.20039(12) 0.56607(16) 0.0413(5) Uani d . 1 . .
    C C2 0.0564(2) -0.19164(16) 0.5673(2) 0.0602(8) Uani d . 1 . .
    H H2A 0.0159 -0.1986 0.5163 0.072 Uiso calc R 1 . .
    C C3 0.0128(2) -0.17288(16) 0.6432(2) 0.0692(9) Uani d . 1 . .
    H H3A -0.0571 -0.1671 0.6435 0.083 Uiso calc R 1 . .
    C C4 0.0720(3) -0.16268(16) 0.7185(2) 0.0676(8) Uani d . 1 . .
    H H4A 0.0422 -0.1507 0.7701 0.081 Uiso calc R 1 . .
    C C5 0.1752(3) -0.17011(15) 0.7179(2) 0.0611(7) Uani d . 1 . .
    H H5A 0.2153 -0.1627 0.7691 0.073 Uiso calc R 1 . .
    C C6 0.2199(2) -0.18849(12) 0.64174(18) 0.0471(6) Uani d . 1 . .
    H H6A 0.2900 -0.1929 0.6416 0.056 Uiso calc R 1 . .
    C C7 0.34992(17) -0.22050(12) 0.48204(16) 0.0417(5) Uani d . 1 . .
    C C8 0.3946(2) -0.15029(15) 0.4743(2) 0.0574(7) Uani d . 1 . .
    H H8A 0.3558 -0.1097 0.4541 0.069 Uiso calc R 1 . .
    C C9 0.4958(2) -0.14136(17) 0.4966(2) 0.0677(8) Uani d . 1 . .
    H H9A 0.5257 -0.0945 0.4924 0.081 Uiso calc R 1 . .
    C C10 0.5530(2) -0.20159(19) 0.5252(2) 0.0661(8) Uani d . 1 . .
    H H10A 0.6216 -0.1951 0.5406 0.079 Uiso calc R 1 . .
    C C11 0.5107(2) -0.27100(17) 0.5314(2) 0.0667(8) Uani d . 1 . .
    H H11A 0.5506 -0.3115 0.5501 0.080 Uiso calc R 1 . .
    C C12 0.40877(19) -0.28112(14) 0.5101(2) 0.0555(7) Uani d . 1 . .
    H H12A 0.3797 -0.3283 0.5144 0.067 Uiso calc R 1 . .
    C C13 0.18399(17) -0.32710(11) 0.45066(16) 0.0399(5) Uani d . 1 . .
    C C14 0.13475(19) -0.36486(13) 0.51540(18) 0.0474(6) Uani d . 1 . .
    H H14A 0.1178 -0.3391 0.5652 0.057 Uiso calc R 1 . .
    C C15 0.1108(2) -0.43940(14) 0.5070(2) 0.0559(7) Uani d . 1 . .
    H H15A 0.0775 -0.4639 0.5506 0.067 Uiso calc R 1 . .
    C C16 0.1366(2) -0.47742(14) 0.4334(2) 0.0570(7) Uani d . 1 . .
    H H16A 0.1208 -0.5280 0.4277 0.068 Uiso calc R 1 . .
    C C17 0.18451(19) -0.44243(13) 0.3692(2) 0.0515(6) Uani d . 1 . .
    H H17A 0.2011 -0.4696 0.3203 0.062 Uiso calc R 1 . .
    C C18 0.20976(18) -0.36601(13) 0.37475(17) 0.0456(6) Uani d . 1 . .
    C C19 0.38306(17) -0.32116(12) 0.82121(17) 0.0429(5) Uani d . 1 . .
    C C20 0.43743(19) -0.28979(15) 0.75442(18) 0.0503(6) Uani d . 1 . .
    H H20A 0.4531 -0.3191 0.7069 0.060 Uiso calc R 1 . .
    C C21 0.4678(2) -0.21594(16) 0.7585(2) 0.0596(7) Uani d . 1 . .
    H H21A 0.5032 -0.1953 0.7137 0.071 Uiso calc R 1 . .
    C C22 0.4457(2) -0.17343(16) 0.8287(2) 0.0629(8) Uani d . 1 . .
    H H22A 0.4676 -0.1240 0.8318 0.076 Uiso calc R 1 . .
    C C23 0.3919(2) -0.20197(15) 0.8946(2) 0.0587(7) Uani d . 1 . .
    H H23A 0.3772 -0.1714 0.9413 0.070 Uiso calc R 1 . .
    C C24 0.35822(18) -0.27696(13) 0.89301(18) 0.0484(6) Uani d . 1 . .
    C C25 0.39532(19) -0.46171(13) 0.72040(17) 0.0470(6) Uani d . 1 . .
    C C26 0.4990(2) -0.47327(17) 0.7155(2) 0.0623(7) Uani d . 1 . .
    H H26A 0.5445 -0.4541 0.7585 0.075 Uiso calc R 1 . .
    C C27 0.5336(3) -0.5131(2) 0.6468(3) 0.0788(10) Uani d . 1 . .
    H H27A 0.6028 -0.5203 0.6427 0.095 Uiso calc R 1 . .
    C C28 0.4667(3) -0.54243(18) 0.5843(2) 0.0809(10) Uani d . 1 . .
    H H28A 0.4910 -0.5706 0.5389 0.097 Uiso calc R 1 . .
    C C29 0.3650(3) -0.53088(19) 0.5878(2) 0.0769(9) Uani d . 1 . .
    H H29A 0.3202 -0.5507 0.5447 0.092 Uiso calc R 1 . .
    C C30 0.3288(2) -0.48961(16) 0.65574(19) 0.0590(7) Uani d . 1 . .
    H H30A 0.2596 -0.4807 0.6578 0.071 Uiso calc R 1 . .
    C C31 0.21474(18) -0.42786(12) 0.81176(16) 0.0421(5) Uani d . 1 . .
    C C32 0.1681(2) -0.49125(14) 0.8414(2) 0.0582(7) Uani d . 1 . .
    H H32A 0.2064 -0.5284 0.8703 0.070 Uiso calc R 1 . .
    C C33 0.0645(2) -0.49951(17) 0.8283(2) 0.0694(8) Uani d . 1 . .
    H H33A 0.0333 -0.5427 0.8475 0.083 Uiso calc R 1 . .
    C C34 0.0070(2) -0.44431(18) 0.7870(2) 0.0650(8) Uani d . 1 . .
    H H34A -0.0627 -0.4503 0.7782 0.078 Uiso calc R 1 . .
    C C35 0.0522(2) -0.38083(17) 0.7588(2) 0.0637(8) Uani d . 1 . .
    H H35A 0.0131 -0.3435 0.7313 0.076 Uiso calc R 1 . .
    C C36 0.15576(19) -0.37169(15) 0.7709(2) 0.0543(7) Uani d . 1 . .
    H H36A 0.1862 -0.3282 0.7519 0.065 Uiso calc R 1 . .
    C C37 0.1658(2) -0.17182(13) 0.38091(19) 0.0541(7) Uani d . 1 . .
    H H37A 0.1934 -0.1867 0.3270 0.081 Uiso calc R 1 . .
    H H37B 0.1839 -0.1207 0.3935 0.081 Uiso calc R 1 . .
    H H37C 0.0933 -0.1763 0.3757 0.081 Uiso calc R 1 . .
    C C38 0.4077(2) -0.46872(15) 0.90723(18) 0.0568(7) Uani d . 1 . .
    H H38A 0.3858 -0.4478 0.9607 0.085 Uiso calc R 1 . .
    H H38B 0.4801 -0.4648 0.9064 0.085 Uiso calc R 1 . .
    H H38C 0.3881 -0.5205 0.9033 0.085 Uiso calc R 1 . .
loop_
    _atom_site_aniso_label
    _atom_site_aniso_U_11
    _atom_site_aniso_U_22
    _atom_site_aniso_U_33
    _atom_site_aniso_U_12
    _atom_site_aniso_U_13
    _atom_site_aniso_U_23
    I1 0.06953(13) 0.05555(10) 0.06229(14) -0.01435(9) 0.00288(9) -0.00578(8)
    I2 0.06649(12) 0.04646(9) 0.05246(12) 0.00345(8) 0.00974(8) -0.00069(7)
    P1 0.0329(3) 0.0367(3) 0.0434(4) -0.0001(2) -0.0050(2) -0.0038(2)
    P2 0.0374(3) 0.0479(3) 0.0388(4) 0.0053(3) 0.0025(2) 0.0052(2)
    N1 0.0872(18) 0.0564(12) 0.0591(17) -0.0070(12) 0.0244(13) -0.0138(11)
    N2 0.0675(15) 0.0593(12) 0.0638(17) -0.0099(12) 0.0195(12) -0.0092(11)
    C1 0.0361(11) 0.0373(10) 0.0499(15) -0.0006(10) -0.0013(10) -0.0056(9)
    C2 0.0374(13) 0.0737(17) 0.069(2) 0.0038(13) -0.0052(13) -0.0219(14)
    C3 0.0462(15) 0.0749(18) 0.088(3) 0.0090(14) 0.0137(16) -0.0209(16)
    C4 0.078(2) 0.0615(16) 0.065(2) 0.0071(16) 0.0250(17) -0.0126(14)
    C5 0.076(2) 0.0607(15) 0.0457(17) 0.0054(14) -0.0034(14) -0.0122(12)
    C6 0.0444(13) 0.0442(12) 0.0517(17) 0.0042(11) -0.0056(11) -0.0036(10)
    C7 0.0346(11) 0.0467(11) 0.0435(14) -0.0018(10) 0.0008(10) -0.0023(9)
    C8 0.0474(14) 0.0558(14) 0.068(2) -0.0087(13) -0.0006(13) 0.0111(13)
    C9 0.0540(16) 0.0747(19) 0.075(2) -0.0247(16) 0.0072(15) 0.0050(15)
    C10 0.0337(12) 0.094(2) 0.070(2) -0.0050(15) 0.0034(13) -0.0072(17)
    C11 0.0416(14) 0.0733(18) 0.084(2) 0.0136(14) -0.0080(14) -0.0139(15)
    C12 0.0400(13) 0.0503(13) 0.075(2) 0.0041(11) -0.0053(13) -0.0077(12)
    C13 0.0356(11) 0.0383(10) 0.0453(14) -0.0005(9) -0.0036(10) -0.0058(9)
    C14 0.0469(13) 0.0463(12) 0.0490(16) -0.0050(11) 0.0035(11) -0.0042(10)
    C15 0.0534(15) 0.0488(13) 0.066(2) -0.0086(12) 0.0069(13) 0.0023(12)
    C16 0.0489(14) 0.0421(12) 0.080(2) -0.0055(12) 0.0009(14) -0.0082(12)
    C17 0.0431(13) 0.0463(12) 0.0649(19) 0.0016(11) 0.0016(12) -0.0159(11)
    C18 0.0394(12) 0.0482(12) 0.0491(16) 0.0002(10) 0.0021(11) -0.0070(10)
    C19 0.0329(11) 0.0505(12) 0.0445(15) -0.0007(10) -0.0035(10) 0.0040(10)
    C20 0.0449(13) 0.0605(14) 0.0449(16) 0.0013(12) -0.0026(11) 0.0120(11)
    C21 0.0510(15) 0.0682(16) 0.0584(19) -0.0098(14) -0.0054(13) 0.0220(14)
    C22 0.0557(16) 0.0597(15) 0.071(2) -0.0132(13) -0.0152(15) 0.0127(14)
    C23 0.0549(15) 0.0541(14) 0.065(2) -0.0018(13) -0.0098(14) -0.0042(13)
    C24 0.0390(12) 0.0532(13) 0.0522(17) -0.0007(11) -0.0032(11) 0.0012(11)
    C25 0.0475(13) 0.0523(12) 0.0418(15) 0.0085(11) 0.0080(11) 0.0064(10)
    C26 0.0478(15) 0.0783(18) 0.062(2) 0.0108(14) 0.0118(13) 0.0048(14)
    C27 0.069(2) 0.094(2) 0.076(3) 0.0229(19) 0.0317(19) 0.0120(19)
    C28 0.112(3) 0.076(2) 0.059(2) 0.024(2) 0.037(2) 0.0026(16)
    C29 0.099(3) 0.088(2) 0.0444(19) 0.006(2) 0.0065(17) -0.0067(15)
    C30 0.0576(16) 0.0761(17) 0.0433(17) 0.0080(14) 0.0033(13) 0.0010(13)
    C31 0.0402(12) 0.0436(11) 0.0432(15) 0.0006(10) 0.0093(10) -0.0015(9)
    C32 0.0593(16) 0.0474(13) 0.069(2) -0.0003(13) 0.0111(14) 0.0024(12)
    C33 0.0682(19) 0.0611(16) 0.081(2) -0.0247(16) 0.0187(17) -0.0029(15)
    C34 0.0441(14) 0.086(2) 0.066(2) -0.0122(15) 0.0065(14) -0.0136(15)
    C35 0.0416(14) 0.0784(18) 0.070(2) 0.0025(14) -0.0012(13) 0.0112(15)
    C36 0.0400(13) 0.0558(14) 0.0669(19) -0.0021(11) 0.0005(12) 0.0163(12)
    C37 0.0595(16) 0.0490(13) 0.0519(17) 0.0025(12) -0.0116(13) 0.0024(11)
    C38 0.0585(16) 0.0671(15) 0.0443(16) 0.0171(13) -0.0013(12) 0.0104(12)
_geom_special_details
;
All e.s.d.'s (except the e.s.d. in the dihedral angle between two l.s.
planes) are estimated using the full covariance matrix. The cell e.s.d.'s
are taken into account individually in the estimation of e.s.d.'s in
distances, angles and torsion angles; correlations between e.s.d.'s in cell
parameters are only used when they are defined by crystal symmetry. An
approximate (isotropic) treatment of cell e.s.d.'s is used for estimating
e.s.d.'s involving l.s. planes.
;
loop_
    _geom_bond_atom_site_label_1
    _geom_bond_atom_site_label_2
    _geom_bond_site_symmetry_2
    _geom_bond_distance
    _geom_bond_publ_flag
    P1 C13 . 1.785(2) yes
    P1 C7 . 1.787(2) yes
    P1 C37 . 1.788(3) yes
    P1 C1 . 1.794(3) yes
    P2 C31 . 1.787(2) yes
    P2 C19 . 1.790(2) yes
    P2 C25 . 1.793(3) yes
    P2 C38 . 1.797(3) yes
    N1 C18 . 1.358(4) yes
    N1 H1A . 0.8600 no
    N1 H1B . 0.8600 no
    N2 C24 . 1.346(4) no
    N2 H2B . 0.8600 no
    N2 H2C . 0.8600 no
    C1 C6 . 1.374(3) no
    C1 C2 . 1.393(3) no
    C2 C3 . 1.369(5) no
    C2 H2A . 0.9300 no
    C3 C4 . 1.367(5) no
    C3 H3A . 0.9300 no
    C4 C5 . 1.371(4) no
    C4 H4A . 0.9300 no
    C5 C6 . 1.378(4) no
    C5 H5A . 0.9300 no
    C6 H6A . 0.9300 no
    C7 C12 . 1.386(3) no
    C7 C8 . 1.393(3) no
    C8 C9 . 1.370(4) no
    C8 H8A . 0.9300 no
    C9 C10 . 1.372(4) no
    C9 H9A . 0.9300 no
    C10 C11 . 1.365(4) no
    C10 H10A . 0.9300 no
    C11 C12 . 1.379(4) no
    C11 H11A . 0.9300 no
    C12 H12A . 0.9300 no
    C13 C14 . 1.392(4) no
    C13 C18 . 1.414(3) no
    C14 C15 . 1.372(3) no
    C14 H14A . 0.9300 no
    C15 C16 . 1.377(4) no
    C15 H15A . 0.9300 no
    C16 C17 . 1.355(4) no
    C16 H16A . 0.9300 no
    C17 C18 . 1.406(3) no
    C17 H17A . 0.9300 no
    C19 C20 . 1.402(4) no
    C19 C24 . 1.409(4) no
    C20 C21 . 1.379(4) no
    C20 H20A . 0.9300 no
    C21 C22 . 1.362(5) no
    C21 H21A . 0.9300 no
    C22 C23 . 1.368(5) no
    C22 H22A . 0.9300 no
    C23 C24 . 1.411(4) no
    C23 H23A . 0.9300 no
    C25 C30 . 1.378(4) no
    C25 C26 . 1.392(4) no
    C26 C27 . 1.371(5) no
    C26 H26A . 0.9300 no
    C27 C28 . 1.368(5) no
    C27 H27A . 0.9300 no
    C28 C29 . 1.364(5) no
    C28 H28A . 0.9300 no
    C29 C30 . 1.384(4) no
    C29 H29A . 0.9300 no
    C30 H30A . 0.9300 no
    C31 C32 . 1.379(3) no
    C31 C36 . 1.395(3) no
    C32 C33 . 1.380(4) no
    C32 H32A . 0.9300 no
    C33 C34 . 1.376(4) no
    C33 H33A . 0.9300 no
    C34 C35 . 1.363(4) no
    C34 H34A . 0.9300 no
    C35 C36 . 1.379(4) no
    C35 H35A . 0.9300 no
    C36 H36A . 0.9300 no
    C37 H37A . 0.9600 no
    C37 H37B . 0.9600 no
    C37 H37C . 0.9600 no
    C38 H38A . 0.9600 no
    C38 H38B . 0.9600 no
    C38 H38C . 0.9600 no
loop_
    _geom_angle_atom_site_label_1
    _geom_angle_atom_site_label_2
    _geom_angle_atom_site_label_3
    _geom_angle_site_symmetry_1
    _geom_angle_site_symmetry_3
    _geom_angle
    _geom_angle_publ_flag
    C13 P1 C7 . . 109.76(10) yes
    C13 P1 C37 . . 112.79(11) yes
    C7 P1 C37 . . 110.56(13) yes
    C13 P1 C1 . . 108.14(12) yes
    C7 P1 C1 . . 108.01(11) yes
    C37 P1 C1 . . 107.41(13) yes
    C31 P2 C19 . . 109.75(10) yes
    C31 P2 C25 . . 108.21(12) yes
    C19 P2 C25 . . 111.18(12) yes
    C31 P2 C38 . . 111.04(13) yes
    C19 P2 C38 . . 110.94(12) yes
    C25 P2 C38 . . 105.63(13) yes
    C18 N1 H1A . . 120.0 no
    C18 N1 H1B . . 120.0 no
    H1A N1 H1B . . 120.0 no
    C24 N2 H2B . . 120.0 no
    C24 N2 H2C . . 120.0 no
    H2B N2 H2C . . 120.0 no
    C6 C1 C2 . . 118.9(2) no
    C6 C1 P1 . . 121.49(19) no
    C2 C1 P1 . . 119.55(19) no
    C3 C2 C1 . . 120.5(3) no
    C3 C2 H2A . . 119.8 no
    C1 C2 H2A . . 119.8 no
    C4 C3 C2 . . 120.1(3) no
    C4 C3 H3A . . 120.0 no
    C2 C3 H3A . . 120.0 no
    C3 C4 C5 . . 120.1(3) no
    C3 C4 H4A . . 120.0 no
    C5 C4 H4A . . 120.0 no
    C4 C5 C6 . . 120.3(3) no
    C4 C5 H5A . . 119.9 no
    C6 C5 H5A . . 119.9 no
    C1 C6 C5 . . 120.2(3) no
    C1 C6 H6A . . 119.9 no
    C5 C6 H6A . . 119.9 no
    C12 C7 C8 . . 119.7(2) no
    C12 C7 P1 . . 119.62(18) no
    C8 C7 P1 . . 120.29(18) no
    C9 C8 C7 . . 119.7(3) no
    C9 C8 H8A . . 120.2 no
    C7 C8 H8A . . 120.2 no
    C8 C9 C10 . . 120.0(3) no
    C8 C9 H9A . . 120.0 no
    C10 C9 H9A . . 120.0 no
    C11 C10 C9 . . 120.9(2) no
    C11 C10 H10A . . 119.6 no
    C9 C10 H10A . . 119.6 no
    C10 C11 C12 . . 120.1(3) no
    C10 C11 H11A . . 120.0 no
    C12 C11 H11A . . 120.0 no
    C11 C12 C7 . . 119.6(2) no
    C11 C12 H12A . . 120.2 no
    C7 C12 H12A . . 120.2 no
    C14 C13 C18 . . 119.6(2) no
    C14 C13 P1 . . 118.57(18) no
    C18 C13 P1 . . 121.82(19) no
    C15 C14 C13 . . 121.2(2) no
    C15 C14 H14A . . 119.4 no
    C13 C14 H14A . . 119.4 no
    C14 C15 C16 . . 119.2(3) no
    C14 C15 H15A . . 120.4 no
    C16 C15 H15A . . 120.4 no
    C17 C16 C15 . . 121.2(2) no
    C17 C16 H16A . . 119.4 no
    C15 C16 H16A . . 119.4 no
    C16 C17 C18 . . 121.5(3) no
    C16 C17 H17A . . 119.2 no
    C18 C17 H17A . . 119.2 no
    N1 C18 C17 . . 118.5(2) no
    N1 C18 C13 . . 124.1(2) no
    C17 C18 C13 . . 117.3(2) no
    C20 C19 C24 . . 120.0(2) no
    C20 C19 P2 . . 119.4(2) no
    C24 C19 P2 . . 120.6(2) no
    C21 C20 C19 . . 120.6(3) no
    C21 C20 H20A . . 119.7 no
    C19 C20 H20A . . 119.7 no
    C22 C21 C20 . . 119.6(3) no
    C22 C21 H21A . . 120.2 no
    C20 C21 H21A . . 120.2 no
    C21 C22 C23 . . 121.4(3) no
    C21 C22 H22A . . 119.3 no
    C23 C22 H22A . . 119.3 no
    C22 C23 C24 . . 121.2(3) no
    C22 C23 H23A . . 119.4 no
    C24 C23 H23A . . 119.4 no
    N2 C24 C19 . . 124.3(2) no
    N2 C24 C23 . . 118.4(3) no
    C19 C24 C23 . . 117.2(3) no
    C30 C25 C26 . . 119.7(3) no
    C30 C25 P2 . . 120.8(2) no
    C26 C25 P2 . . 119.2(2) no
    C27 C26 C25 . . 119.4(3) no
    C27 C26 H26A . . 120.3 no
    C25 C26 H26A . . 120.3 no
    C28 C27 C26 . . 120.4(3) no
    C28 C27 H27A . . 119.8 no
    C26 C27 H27A . . 119.8 no
    C29 C28 C27 . . 120.8(3) no
    C29 C28 H28A . . 119.6 no
    C27 C28 H28A . . 119.6 no
    C28 C29 C30 . . 119.7(3) no
    C28 C29 H29A . . 120.2 no
    C30 C29 H29A . . 120.2 no
    C25 C30 C29 . . 120.0(3) no
    C25 C30 H30A . . 120.0 no
    C29 C30 H30A . . 120.0 no
    C32 C31 C36 . . 119.3(2) no
    C32 C31 P2 . . 122.06(19) no
    C36 C31 P2 . . 118.45(18) no
    C31 C32 C33 . . 119.9(3) no
    C31 C32 H32A . . 120.1 no
    C33 C32 H32A . . 120.1 no
    C34 C33 C32 . . 120.5(3) no
    C34 C33 H33A . . 119.8 no
    C32 C33 H33A . . 119.8 no
    C35 C34 C33 . . 120.1(3) no
    C35 C34 H34A . . 120.0 no
    C33 C34 H34A . . 120.0 no
    C34 C35 C36 . . 120.4(3) no
    C34 C35 H35A . . 119.8 no
    C36 C35 H35A . . 119.8 no
    C35 C36 C31 . . 119.9(2) no
    C35 C36 H36A . . 120.1 no
    C31 C36 H36A . . 120.1 no
    P1 C37 H37A . . 109.5 no
    P1 C37 H37B . . 109.5 no
    H37A C37 H37B . . 109.5 no
    P1 C37 H37C . . 109.5 no
    H37A C37 H37C . . 109.5 no
    H37B C37 H37C . . 109.5 no
    P2 C38 H38A . . 109.5 no
    P2 C38 H38B . . 109.5 no
    H38A C38 H38B . . 109.5 no
    P2 C38 H38C . . 109.5 no
    H38A C38 H38C . . 109.5 no
    H38B C38 H38C . . 109.5 no
loop_
    _geom_torsion_atom_site_label_1
    _geom_torsion_atom_site_label_2
    _geom_torsion_atom_site_label_3
    _geom_torsion_atom_site_label_4
    _geom_torsion_site_symmetry_1
    _geom_torsion_site_symmetry_2
    _geom_torsion_site_symmetry_3
    _geom_torsion_site_symmetry_4
    _geom_torsion
    _geom_torsion_publ_flag
    C13 P1 C1 C6 . . . . 106.0(2) no
    C7 P1 C1 C6 . . . . -12.7(2) no
    C37 P1 C1 C6 . . . . -132.0(2) no
    C13 P1 C1 C2 . . . . -71.2(2) no
    C7 P1 C1 C2 . . . . 170.1(2) no
    C37 P1 C1 C2 . . . . 50.8(2) no
    C6 C1 C2 C3 . . . . -1.2(4) no
    P1 C1 C2 C3 . . . . 176.1(2) no
    C1 C2 C3 C4 . . . . -0.1(5) no
    C2 C3 C4 C5 . . . . 1.0(5) no
    C3 C4 C5 C6 . . . . -0.6(4) no
    C2 C1 C6 C5 . . . . 1.6(4) no
    P1 C1 C6 C5 . . . . -175.60(19) no
    C4 C5 C6 C1 . . . . -0.8(4) no
    C13 P1 C7 C12 . . . . -23.0(3) no
    C37 P1 C7 C12 . . . . -148.0(2) no
    C1 P1 C7 C12 . . . . 94.7(2) no
    C13 P1 C7 C8 . . . . 163.8(2) no
    C37 P1 C7 C8 . . . . 38.7(3) no
    C1 P1 C7 C8 . . . . -78.5(2) no
    C12 C7 C8 C9 . . . . -1.7(4) no
    P1 C7 C8 C9 . . . . 171.5(3) no
    C7 C8 C9 C10 . . . . 0.9(5) no
    C8 C9 C10 C11 . . . . 0.4(5) no
    C9 C10 C11 C12 . . . . -0.9(5) no
    C10 C11 C12 C7 . . . . 0.2(5) no
    C8 C7 C12 C11 . . . . 1.1(4) no
    P1 C7 C12 C11 . . . . -172.1(2) no
    C7 P1 C13 C14 . . . . 111.5(2) no
    C37 P1 C13 C14 . . . . -124.8(2) no
    C1 P1 C13 C14 . . . . -6.2(2) no
    C7 P1 C13 C18 . . . . -67.1(2) no
    C37 P1 C13 C18 . . . . 56.7(2) no
    C1 P1 C13 C18 . . . . 175.32(18) no
    C18 C13 C14 C15 . . . . 0.1(4) no
    P1 C13 C14 C15 . . . . -178.4(2) no
    C13 C14 C15 C16 . . . . 0.4(4) no
    C14 C15 C16 C17 . . . . -0.4(4) no
    C15 C16 C17 C18 . . . . -0.1(4) no
    C16 C17 C18 N1 . . . . 177.9(3) no
    C16 C17 C18 C13 . . . . 0.6(4) no
    C14 C13 C18 N1 . . . . -177.7(2) no
    P1 C13 C18 N1 . . . . 0.8(3) no
    C14 C13 C18 C17 . . . . -0.6(3) no
    P1 C13 C18 C17 . . . . 177.91(17) no
    C31 P2 C19 C20 . . . . -119.13(19) no
    C25 P2 C19 C20 . . . . 0.6(2) no
    C38 P2 C19 C20 . . . . 117.8(2) no
    C31 P2 C19 C24 . . . . 63.0(2) no
    C25 P2 C19 C24 . . . . -177.35(18) no
    C38 P2 C19 C24 . . . . -60.1(2) no
    C24 C19 C20 C21 . . . . 0.6(3) no
    P2 C19 C20 C21 . . . . -177.34(19) no
    C19 C20 C21 C22 . . . . 0.7(4) no
    C20 C21 C22 C23 . . . . -1.4(4) no
    C21 C22 C23 C24 . . . . 0.8(4) no
    C20 C19 C24 N2 . . . . -179.7(2) no
    P2 C19 C24 N2 . . . . -1.8(3) no
    C20 C19 C24 C23 . . . . -1.2(3) no
    P2 C19 C24 C23 . . . . 176.74(18) no
    C22 C23 C24 N2 . . . . 179.1(2) no
    C22 C23 C24 C19 . . . . 0.5(4) no
    C31 P2 C25 C30 . . . . 5.3(2) no
    C19 P2 C25 C30 . . . . -115.3(2) no
    C38 P2 C25 C30 . . . . 124.2(2) no
    C31 P2 C25 C26 . . . . -168.9(2) no
    C19 P2 C25 C26 . . . . 70.5(2) no
    C38 P2 C25 C26 . . . . -50.0(2) no
    C30 C25 C26 C27 . . . . -0.8(4) no
    P2 C25 C26 C27 . . . . 173.4(2) no
    C25 C26 C27 C28 . . . . -1.1(5) no
    C26 C27 C28 C29 . . . . 1.8(5) no
    C27 C28 C29 C30 . . . . -0.6(5) no
    C26 C25 C30 C29 . . . . 2.0(4) no
    P2 C25 C30 C29 . . . . -172.2(2) no
    C28 C29 C30 C25 . . . . -1.3(5) no
    C19 P2 C31 C32 . . . . -153.7(2) no
    C25 P2 C31 C32 . . . . 84.8(2) no
    C38 P2 C31 C32 . . . . -30.7(3) no
    C19 P2 C31 C36 . . . . 31.3(3) no
    C25 P2 C31 C36 . . . . -90.1(2) no
    C38 P2 C31 C36 . . . . 154.4(2) no
    C36 C31 C32 C33 . . . . 1.9(4) no
    P2 C31 C32 C33 . . . . -173.0(2) no
    C31 C32 C33 C34 . . . . -1.1(5) no
    C32 C33 C34 C35 . . . . -0.1(5) no
    C33 C34 C35 C36 . . . . 0.5(5) no
    C34 C35 C36 C31 . . . . 0.3(5) no
    C32 C31 C36 C35 . . . . -1.5(4) no
    P2 C31 C36 C35 . . . . 173.6(2) no
loop_
    _geom_hbond_atom_site_label_D
    _geom_hbond_atom_site_label_H
    _geom_hbond_atom_site_label_A
    _geom_hbond_site_symmetry_A
    _geom_hbond_distance_DH
    _geom_hbond_distance_HA
    _geom_hbond_distance_DA
    _geom_hbond_angle_DHA
    _geom_hbond_publ_flag
    N1 H1A I2 4_555 0.86 2.95 3.773(3) 160.00 yes
    N2 H2C I1 . 0.86 2.85 3.704(3) 174.00 yes
data_global
_journal_date_recd_electronic     2008-08-21
_journal_date_accepted     2008-09-22
_journal_name_full     'Acta Crystallographica, Section E'
_journal_year     2008
_journal_volume     64
_journal_issue     10
_journal_page_first     o2016
_journal_page_last     o2016
_journal_paper_category     QO
_journal_coeditor_code     HK2515
_publ_contact_author_name     'Professor Chen jianxin'
_publ_contact_author_address
;
College of Chemistry and Materials Science
Fujian Normal University
Fuzhou 350007
People's Republic of China
;
_publ_contact_author_email     'jxchen_1964@163.com'
_publ_contact_author_fax     '86 591 83448669'
_publ_contact_author_phone     '86 591 22868161'
_publ_section_title
;
(2-Aminophenyl)methyldiphenylphosphonium iodide
;
loop_
    _publ_author_name
    _publ_author_footnote
    _publ_author_address
    'Li, Zhongshui' .
;
College of Chemistry and Materials Science,
Fujian Normal University,
Fuzhou, Fujian 350007
People's Republic of China
;
    'Zhu, Meipin' .
;
College of Chemistry and Materials Science,
Fujian Normal University,
Fuzhou, Fujian 350007
People's Republic of China
;
    'Li, Aike' .
;
College of Chemistry and Materials Science,
Fujian Normal University,
Fuzhou, Fujian 350007
People's Republic of China
;
    'Chen, Jianxin' .
;
College of Chemistry and Materials Science,
Fujian Normal University,
Fuzhou, Fujian 350007
People's Republic of China
;
    'Zhang, Li' .
;
College of Chemistry and Materials Science,
Fujian Normal University,
Fuzhou, Fujian 350007
People's Republic of China
;
