# Supplementary material for: (2-Amino­phen­yl)methyl­diphenyl­phospho­nium iodide
Source: Acta Crystallogr Sect E Struct Rep Online. 2008 Sep 27;64(Pt 10):o2016. doi: 10.1107/S160053680803047X (PMC2959292; doi:10.1107/S160053680803047X)
Supplement: Supplementary file 2 [file e-64-o2016-Isup2.hkl]

# 
# h,k,l, Fc-squared, Fo-squared, sigma(Fo-squared) and status flag 
# 
data_I
_shelx_title ' d in P2(1)/n' 
_shelx_refln_list_code          4 
_shelx_F_calc_maximum      664.71 
_exptl_crystal_F_000      1664.00 
_reflns_d_resolution_high  0.7700 
 
loop_ 
 _symmetry_equiv_pos_as_xyz 
 'x, y, z' 
 '-x+1/2, y+1/2, -z+1/2' 
 '-x, -y, -z' 
 'x-1/2, -y-1/2, z-1/2' 
 
_cell_length_a    13.2149 
_cell_length_b    17.8537 
_cell_length_c    15.3248 
_cell_angle_alpha  90.000 
_cell_angle_beta   93.385 
_cell_angle_gamma  90.000 
 
_shelx_F_squared_multiplier     1.000 
 
loop_ 
 _refln_index_h 
 _refln_index_k 
 _refln_index_l 
 _refln_F_squared_calc 
 _refln_F_squared_meas 
 _refln_F_squared_sigma 
 _refln_observed_status 
   4   0   0    59388.47    58459.02   1526.30 o 
   6   0   0    12536.76    11976.92    259.51 o 
   8   0   0    12431.91    12865.35    336.22 o 
  10   0   0     3944.19     4062.85    152.22 o 
  12   0   0      330.46      287.72     25.65 o 
  14   0   0      303.64      342.13     42.10 o 
  16   0   0       93.82       82.44     33.06 o 
   3   1   0      512.21      689.84     46.34 o 
   5   1   0     1170.84     1398.16     33.65 o 
   7   1   0     2271.20     2418.45     41.32 o 
   8   1   0     4740.09     5009.09    103.78 o 
   9   1   0      501.74      531.83     23.34 o 
  10   1   0     2400.90     2520.72     52.64 o 
  11   1   0       79.22       81.68     24.28 o 
  12   1   0      667.49      784.38     32.72 o 
  13   1   0      124.94      152.59     16.17 o 
  14   1   0      354.06      373.54     30.15 o 
  15   1   0       69.61       49.59     12.85 o 
  16   1   0       58.29       31.20     13.01 o 
  17   1   0       18.12       51.28     17.94 o 
   2   2   0       92.67      160.45     10.29 o 
   4   2   0      164.58      209.88     24.32 o 
   5   2   0     3981.03     4158.15     81.42 o 
   7   2   0      367.09      451.39     15.22 o 
   8   2   0     7461.92     7727.97    144.61 o 
   9   2   0     1224.50     1332.67     30.87 o 
  10   2   0     3601.31     3944.14     90.70 o 
  11   2   0     1277.84     1259.91     40.30 o 
  12   2   0     3754.06     3869.31     86.78 o 
  13   2   0      209.44      238.85     16.24 o 
  14   2   0     1616.78     1678.86     60.76 o 
  15   2   0      304.78      328.22     22.15 o 
  16   2   0      537.42      602.11     65.77 o 
  17   2   0      165.10      166.90     21.71 o 
   1   3   0     3172.56     3290.35     32.76 o 
   2   3   0     3201.06     3322.45     59.19 o 
   4   3   0      289.39      323.70     25.65 o 
   5   3   0     4872.77     5364.66     95.99 o 
   6   3   0       12.60       49.15     20.43 o 
   7   3   0     4044.48     4026.23     97.55 o 
   8   3   0       16.67       36.10     12.72 o 
   9   3   0     6580.02     6898.60    127.94 o 
  10   3   0       62.33       44.42     17.05 o 
  11   3   0     2579.90     2646.96     93.79 o 
  12   3   0      379.70      372.95     26.90 o 
  13   3   0      369.61      374.36     16.79 o 
  14   3   0      302.28      243.16     26.31 o 
  15   3   0      437.16      335.50     43.19 o 
  16   3   0        1.47       -6.34     21.18 o 
   0   4   0    20946.07    22023.43    382.60 o 
   1   4   0   196716.56   185468.52   4251.42 o 
   2   4   0       43.53       89.76     14.00 o 
   3   4   0    49049.95    48852.79    851.11 o 
   4   4   0     1788.11     1834.59     47.01 o 
   5   4   0    26400.72    26575.66    507.06 o 
   6   4   0     1344.93     1348.09     37.25 o 
   7   4   0     9436.38     9455.13    228.78 o 
   8   4   0      622.67      674.66     21.57 o 
   9   4   0     5785.55     5828.51    102.97 o 
  10   4   0       92.71      116.04     16.14 o 
  11   4   0      961.09      916.44     33.55 o 
  12   4   0      183.02      189.04     19.66 o 
  13   4   0      138.76      132.68     27.12 o 
  14   4   0       72.40       81.92     10.85 o 
  15   4   0      346.47      332.41     27.78 o 
  16   4   0        6.57       16.05     26.92 o 
   1   5   0     7063.21     7448.45     80.86 o 
   2   5   0      856.31      951.69     14.80 o 
   3   5   0      885.48      858.39     25.58 o 
   4   5   0     2055.35     1876.91     26.19 o 
   6   5   0     5586.51     5585.41    106.60 o 
   8   5   0     6529.81     6572.15    197.07 o 
   9   5   0        3.19       15.51     22.22 o 
  10   5   0     3538.26     3710.61     99.16 o 
  11   5   0      865.78      864.22     20.05 o 
  12   5   0       43.69       62.38     17.58 o 
  13   5   0       80.95       74.66     18.08 o 
  14   5   0        3.18       -3.51     46.22 o 
  15   5   0       28.20       52.19     17.19 o 
  16   5   0       25.08       18.84     28.61 o 
   0   6   0    94742.45    94692.51   2476.74 o 
   1   6   0    10489.74    10693.38    120.33 o 
   2   6   0    12388.64    12684.24    151.85 o 
   4   6   0    10293.14    10025.21    140.95 o 
   5   6   0     7767.93     7849.97    111.72 o 
   6   6   0     5286.04     5067.13     75.29 o 
   7   6   0    11670.98    12151.01    294.18 o 
   8   6   0      112.66      175.34     18.26 o 
   9   6   0     2076.69     2115.85     54.86 o 
  10   6   0        0.05       11.41     18.80 o 
  11   6   0     2371.96     2405.77    133.86 o 
  12   6   0        5.94        9.17      5.63 o 
  13   6   0     2588.18     2553.47    145.04 o 
  14   6   0      160.70      150.67     32.13 o 
  15   6   0     1117.13     1226.77     72.99 o 
  16   6   0       85.47       65.17     17.82 o 
   1   7   0     3480.15     3666.76     43.29 o 
   3   7   0     5303.45     5388.40     90.57 o 
   4   7   0     2487.69     2486.73     42.09 o 
   5   7   0      463.15      444.83     19.96 o 
   6   7   0     9664.42     9287.81    219.30 o 
   7   7   0       92.78       97.83      6.29 o 
   8   7   0    16770.28    17155.45    441.26 o 
   9   7   0       60.01       63.07      3.67 o 
  10   7   0     5656.14     5621.49    341.89 o 
  11   7   0      738.58      755.84     41.95 o 
  12   7   0     1011.91      958.42     28.78 o 
  13   7   0      883.21      756.97     32.81 o 
  14   7   0      276.17      254.27     41.52 o 
  15   7   0        8.24       -8.96     17.59 o 
  16   7   0      186.52      124.60     73.79 o 
   0   8   0    55611.75    58182.74   1337.19 o 
   1   8   0     4042.67     4371.45     49.43 o 
   2   8   0    19227.68    19867.04    261.81 o 
   3   8   0     7511.08     7577.89    109.24 o 
   4   8   0     9210.63     9262.40    144.37 o 
   5   8   0     2569.99     2461.34     46.99 o 
   6   8   0     4465.25     4570.70    148.99 o 
   7   8   0     2784.02     2732.43    147.53 o 
   8   8   0      856.89      723.46     38.64 o 
   9   8   0     1288.31     1333.51     56.70 o 
  10   8   0      192.43      157.13     15.53 o 
  11   8   0       30.44       39.15     12.87 o 
  12   8   0       70.06       55.63     14.73 o 
  13   8   0      678.03      648.45     50.06 o 
  14   8   0       49.95       32.44     17.79 o 
  15   8   0      231.91      247.22     51.89 o 
  16   8   0        4.38        4.32     32.25 o 
   1   9   0       11.06       19.49      8.49 o 
   2   9   0     3190.96     3184.54     42.48 o 
   3   9   0     2321.23     2258.32     36.84 o 
   4   9   0     2612.57     2611.41     43.33 o 
   5   9   0     6090.93     6254.08    139.35 o 
   6   9   0        6.76        5.66     15.77 o 
   7   9   0     5348.01     5248.57    167.36 o 
   8   9   0       51.29       62.97      8.74 o 
   9   9   0     4917.38     4269.59    250.51 o 
  10   9   0      358.43      352.56     73.28 o 
  11   9   0      456.82      411.99     38.02 o 
  12   9   0      285.00      222.32     35.50 o 
  13   9   0      174.80      170.51     15.96 o 
  14   9   0       25.04      -29.19     40.36 o 
  15   9   0        1.94       -4.59     61.81 o 
   0  10   0     9219.46     9533.65    152.06 o 
   1  10   0    22642.27    23296.78    336.22 o 
   2  10   0     9742.78     9879.12    129.02 o 
   3  10   0     9355.37     8709.66    122.02 o 
   4  10   0    11631.97    12239.78    209.94 o 
   5  10   0    13477.65    14174.60    267.08 o 
   6  10   0     6836.54     7035.56    206.95 o 
   7  10   0     3852.78     3951.06    217.83 o 
   8  10   0     6070.92     6266.77    785.00 o 
   9  10   0      694.26      837.30    158.48 o 
  10  10   0      123.88       96.20     44.90 o 
  11  10   0      758.19      709.95    147.49 o 
  12  10   0      697.05      538.78     45.61 o 
  13  10   0       35.05       39.82     44.96 o 
  14  10   0      246.47      342.59     57.29 o 
  15  10   0       51.49      104.06     89.19 o 
   1  11   0       17.01       25.82      9.66 o 
   2  11   0        3.73       13.78     10.13 o 
   3  11   0      302.72      291.84      8.13 o 
   4  11   0      242.99      303.94     37.56 o 
   5  11   0     2887.94     2805.10     75.02 o 
   6  11   0        5.09        1.74     14.23 o 
   7  11   0     9837.54    10073.19    307.73 o 
   8  11   0       48.55       54.90     21.76 o 
   9  11   0     3528.57     4137.95    452.73 o 
  10  11   0      143.47      154.72     77.39 o 
  11  11   0      696.15      812.57     88.65 o 
  12  11   0      971.75     1091.23     99.10 o 
  13  11   0      199.48      224.43     61.26 o 
  14  11   0       20.74       43.88     85.23 o 
  15  11   0       62.56      105.68     53.97 o 
   0  12   0      299.42      335.50     21.09 o 
   1  12   0      468.21      541.50     19.10 o 
   2  12   0       93.39      112.85     12.55 o 
   3  12   0      199.80      205.00     10.15 o 
   4  12   0      553.61      533.00     21.19 o 
   5  12   0        5.78       15.47     10.85 o 
   6  12   0     1602.86     1711.69     48.83 o 
   7  12   0        0.72        1.57     17.46 o 
   8  12   0     1249.08     1260.79     93.35 o 
   9  12   0      108.53      123.94     50.50 o 
  10  12   0      391.76      515.61     78.74 o 
  11  12   0        0.47      -11.44     45.32 o 
  12  12   0      330.58      350.92     75.14 o 
  13  12   0       63.78       95.94     74.12 o 
  14  12   0      387.89      541.65     81.45 o 
   1  13   0        0.34       17.47     11.03 o 
   2  13   0      587.38      606.34     26.10 o 
   3  13   0      334.26      297.70     15.16 o 
   4  13   0     1627.92     1674.44     46.98 o 
   5  13   0      202.46      197.82     25.74 o 
   6  13   0     1576.03     1651.21    116.41 o 
   7  13   0        9.93       15.74     13.94 o 
   8  13   0     1731.02     2126.16    135.50 o 
   9  13   0       53.20       37.57     50.90 o 
  10  13   0     1361.42     1720.46    127.39 o 
  11  13   0       58.10      108.29     61.26 o 
  12  13   0      558.88      956.13    136.45 o 
  13  13   0        0.30       -6.40     46.22 o 
  14  13   0       53.73       74.33     59.37 o 
   0  14   0    11222.13    11294.71    242.55 o 
   1  14   0     3940.82     4096.57     66.16 o 
   2  14   0    12231.96    12233.17    185.70 o 
   3  14   0     3726.80     3680.33     74.62 o 
   4  14   0    11189.33    11422.89    389.93 o 
   5  14   0     3673.00     3686.37    437.86 o 
   6  14   0     5743.84     5810.13    402.55 o 
   7  14   0      974.63      900.94    120.55 o 
   8  14   0     1768.15     2025.43    139.47 o 
   9  14   0       12.19       39.73     53.61 o 
  10  14   0      226.63      287.67    135.68 o 
  11  14   0        1.01      -36.94     68.96 o 
  12  14   0       57.66       62.08     60.90 o 
  13  14   0        1.54      -32.07     54.60 o 
   1  15   0      800.87      798.41     33.72 o 
   2  15   0      294.71      237.59     17.88 o 
   3  15   0        0.64       10.65      6.43 o 
   4  15   0      357.67      315.53     33.89 o 
   5  15   0       35.10       24.08     20.99 o 
   6  15   0      760.76      720.66     63.09 o 
   7  15   0       63.39       77.87     65.63 o 
   8  15   0     1526.03     1718.50    145.48 o 
   9  15   0      140.01      204.51     84.10 o 
  10  15   0      374.07      390.13     72.04 o 
  11  15   0       44.76       49.10     60.09 o 
  12  15   0       20.64       15.95     53.97 o 
  13  15   0        8.41      -30.18     58.92 o 
   0  16   0     1417.80     1519.61     47.04 o 
   1  16   0     1375.34     1379.37     32.50 o 
   2  16   0      515.19      578.40     17.09 o 
   3  16   0       75.98       72.83     10.35 o 
   4  16   0      547.13      645.79     48.83 o 
   5  16   0       56.88       51.72     15.84 o 
   6  16   0     1075.28     1093.33     91.56 o 
   7  16   0      829.13      995.11     85.26 o 
   8  16   0     1484.47     1817.67    141.72 o 
   9  16   0       98.18      112.44     67.39 o 
  10  16   0      411.66      526.61     97.66 o 
  11  16   0      200.40      362.09     86.58 o 
  12  16   0      321.09      508.32    103.43 o 
   1  17   0      245.67      259.77     20.27 o 
   2  17   0      121.73      135.78     13.64 o 
   3  17   0      606.61      588.20     41.99 o 
   4  17   0        0.20        1.04     13.15 o 
   5  17   0      480.62      723.82    159.20 o 
   6  17   0        4.57      -41.53     55.59 o 
   7  17   0      371.02      486.42     90.64 o 
   8  17   0      172.36      129.02     72.89 o 
   9  17   0       30.35       26.58     60.99 o 
  10  17   0      113.04      112.17     75.50 o 
  11  17   0      119.76      116.40     76.31 o 
   0  18   0      528.71      546.96     46.16 o 
   1  18   0     3895.43     3933.68    146.76 o 
   2  18   0      285.25      296.44     17.99 o 
   3  18   0     4744.82     3954.42    122.30 o 
   4  18   0      624.09      813.02     91.99 o 
   5  18   0     3778.53     4259.77    201.14 o 
   6  18   0      240.73      265.18     75.75 o 
   7  18   0     1145.90     1229.53    120.35 o 
   8  18   0       34.26       36.40    111.45 o 
   9  18   0      129.80       93.43    128.12 o 
  10  18   0       11.74      -10.27    104.24 o 
   1  19   0       65.62       85.92     13.89 o 
   2  19   0       16.42        9.49      8.55 o 
   3  19   0        2.77        4.40     35.69 o 
   4  19   0        4.00      -14.96     43.43 o 
   5  19   0        4.49       -0.63     41.53 o 
   6  19   0       54.98      121.36     63.97 o 
   7  19   0       63.26       75.77     65.86 o 
   8  19   0       11.73       16.94     56.40 o 
   9  19   0        2.27      -61.26     66.94 o 
   0  20   0     1554.28     1531.60    144.11 o 
   1  20   0      912.36      942.15     60.84 o 
   2  20   0      626.08      641.57     50.53 o 
   3  20   0      573.26      765.99     85.86 o 
   4  20   0       67.48       55.44     46.14 o 
   5  20   0      349.71      463.94     74.34 o 
   6  20   0       18.00        0.00     43.88 o 
   7  20   0      796.94     1175.83    125.05 o 
   8  20   0        3.95      -23.51     60.36 o 
   1  21   0        0.01       -1.92     21.63 o 
   2  21   0      200.62      245.51    109.74 o 
   3  21   0       66.73       34.64     32.03 o 
   4  21   0       57.61       64.42     55.23 o 
   5  21   0      151.97      121.00     65.68 o 
   6  21   0        6.35        1.07     43.50 o 
   7  21   0      190.71      474.14    182.13 o 
   0  22   0     1188.74     1339.27     93.88 o 
   1  22   0      102.02       81.38     15.46 o 
   2  22   0      794.21      780.54     59.01 o 
   3  22   0        2.29      -19.82     86.13 o 
   4  22   0      438.27      540.28     57.92 o 
   5  22   0        3.13      -25.32     54.96 o 
   1  23   0        0.32        9.28     69.64 o 
   2  23   0       29.51       -1.69     15.81 o 
 -17   0   1       22.34       43.97     60.00 o 
 -15   0   1        9.34        8.59     16.64 o 
 -13   0   1       70.91       64.96     39.82 o 
 -11   0   1     2990.80     2830.86    127.30 o 
  -9   0   1     1329.19     1303.45     61.00 o 
  -7   0   1     1290.71     1304.20     88.22 o 
  -5   0   1     7521.53     7657.32    200.08 o 
  -3   0   1    25623.86    26359.10    769.19 o 
   3   0   1   441835.00   418964.22  21161.90 o 
   5   0   1    75753.70    76031.75   2647.27 o 
   7   0   1    56384.77    57586.43   1865.06 o 
   9   0   1     9497.03     9461.14    401.78 o 
  11   0   1     3996.04     4169.60    120.28 o 
  13   0   1     1050.91     1054.65     43.61 o 
  15   0   1      245.04      221.63     38.56 o 
 -17   1   1      137.87      186.80     51.44 o 
 -16   1   1      102.93      143.02     27.47 o 
 -15   1   1      460.98      427.07     22.06 o 
 -14   1   1       45.24       49.57     13.99 o 
 -13   1   1      891.05      909.38     35.51 o 
 -12   1   1     1230.35     1229.25     39.96 o 
 -11   1   1     1727.06     1761.34     52.93 o 
 -10   1   1     1561.86     1563.81     42.92 o 
  -9   1   1     8126.44     8471.21    138.17 o 
  -8   1   1      997.07      935.76     42.17 o 
  -7   1   1    12909.01    13560.95    234.58 o 
  -6   1   1     8692.07     9500.72    182.10 o 
  -5   1   1    32200.54    34496.38    735.25 o 
  -4   1   1     1233.93     1260.04     57.81 o 
   2   1   1    30638.64    29871.23    512.36 o 
   3   1   1     1595.71     1799.51    104.84 o 
   4   1   1    26633.54    27569.67    466.11 o 
   5   1   1      124.69      124.75     13.28 o 
   7   1   1     1439.64     1399.63     35.30 o 
   8   1   1     3756.53     3888.99     66.70 o 
   9   1   1      279.35      218.72     28.12 o 
  10   1   1     3064.17     3274.55     87.75 o 
  11   1   1      234.41      215.94     20.98 o 
  12   1   1     2203.05     2365.38     56.20 o 
  13   1   1      468.97      449.98     26.19 o 
  14   1   1      298.56      347.50     20.64 o 
  15   1   1        1.51       -4.72     20.57 o 
  16   1   1        5.57        1.38     12.31 o 
 -17   2   1      164.87      192.26     29.82 o 
 -16   2   1      574.19      582.85     44.46 o 
 -15   2   1      560.69      615.80     24.68 o 
 -14   2   1     1292.68     1284.27     35.58 o 
 -13   2   1      393.90      446.65     23.44 o 
 -12   2   1     1303.04     1362.12     46.53 o 
 -11   2   1     2112.51     2156.90     66.06 o 
 -10   2   1      471.43      453.31     26.29 o 
  -9   2   1     3768.39     3641.11     88.30 o 
  -8   2   1     1033.03      984.55     36.27 o 
  -7   2   1     7182.75     7329.03    138.79 o 
  -6   2   1    11588.87    12279.48    216.52 o 
  -5   2   1    31255.01    33159.80    695.57 o 
  -4   2   1     1680.13     1751.47     57.86 o 
  -3   2   1     4352.28     4481.79    111.98 o 
  -2   2   1     6381.20     6521.97    104.85 o 
  -1   2   1     1167.59     1245.93     20.95 o 
   1   2   1     4216.72     4198.22     50.10 o 
   3   2   1     7054.73     7152.13    107.27 o 
   5   2   1     2098.40     2314.38     34.60 o 
   6   2   1     3223.91     3454.60     79.65 o 
   7   2   1      864.51      979.06     42.94 o 
   8   2   1     2492.16     2593.62     45.10 o 
   9   2   1      309.82      351.25     25.47 o 
  10   2   1      311.29      310.25     15.92 o 
  11   2   1        1.92       12.57     13.48 o 
  12   2   1       96.60       89.87     13.87 o 
  13   2   1      324.30      333.40     17.07 o 
  14   2   1      219.95      252.99     22.85 o 
  15   2   1      669.59      667.05     20.26 o 
  16   2   1       75.00       66.67     39.10 o 
 -17   3   1        2.83        4.35     18.45 o 
 -16   3   1       62.61       78.65     49.55 o 
 -15   3   1       70.65      124.46     41.14 o 
 -14   3   1      661.99      619.85     24.24 o 
 -13   3   1        1.08       18.25     10.75 o 
 -12   3   1     2945.92     2961.07     59.08 o 
 -11   3   1     1884.44     1708.88     42.10 o 
 -10   3   1     5721.86     5824.38    103.71 o 
  -9   3   1     1999.33     1929.81     57.24 o 
  -8   3   1    18216.08    18082.86    314.72 o 
  -7   3   1     4426.81     4436.70     79.90 o 
  -6   3   1    63312.95    66050.93   1437.59 o 
  -5   3   1     6692.00     7059.59    114.85 o 
  -4   3   1    48125.64    49236.65    987.66 o 
  -2   3   1    66749.38    68315.79   1460.63 o 
  -1   3   1    28262.12    27645.58    392.07 o 
   1   3   1     6204.24     6512.87     71.91 o 
   2   3   1    24673.32    24563.80    339.58 o 
   3   3   1    30821.03    31209.67    609.56 o 
   4   3   1     7499.69     7676.46    106.08 o 
   5   3   1     5022.76     4904.70     81.99 o 
   6   3   1     1323.81     1330.24     45.34 o 
   8   3   1      312.59      409.45     19.94 o 
   9   3   1      578.11      591.26     33.20 o 
  10   3   1      672.38      677.49     26.05 o 
  11   3   1      782.45      836.09     38.46 o 
  12   3   1      182.57      204.31     21.54 o 
  13   3   1      170.58      168.66     15.92 o 
  14   3   1       17.28        5.36      7.74 o 
  15   3   1       84.68       64.58     22.93 o 
  16   3   1        0.90       -3.38     20.97 o 
 -16   4   1        8.22        8.35     17.57 o 
 -15   4   1        9.76       13.77     14.04 o 
 -14   4   1       61.14       36.47     16.82 o 
 -13   4   1       13.92       18.33     10.16 o 
 -12   4   1     1549.52     1412.19     38.43 o 
 -11   4   1      243.56      254.08     15.72 o 
 -10   4   1      537.51      559.23     34.42 o 
  -9   4   1       18.03       41.08     24.73 o 
  -8   4   1       10.70       27.39     22.14 o 
  -6   4   1     1794.87     1689.82     38.63 o 
  -4   4   1    10773.90    11043.82    176.59 o 
  -3   4   1       22.11       48.25      9.10 o 
  -1   4   1     1347.70     1342.00     34.50 o 
   1   4   1     2550.77     2672.39     35.94 o 
   2   4   1   123896.73   121777.34   2583.64 o 
   3   4   1       52.48       70.66     15.83 o 
   4   4   1    21173.15    20793.08    634.84 o 
   5   4   1       16.04       37.30     13.99 o 
   6   4   1    35131.73    36003.29    755.05 o 
   7   4   1      596.06      579.23     24.46 o 
   8   4   1    10826.22    11073.39    206.76 o 
   9   4   1     3133.43     3107.33     62.89 o 
  10   4   1     3824.96     3881.52     86.02 o 
  11   4   1      544.85      551.81     29.79 o 
  12   4   1     1458.22     1463.18     29.58 o 
  13   4   1        1.17       20.18     26.22 o 
  14   4   1      770.94      786.50     38.55 o 
  15   4   1        3.11        3.60     16.55 o 
  16   4   1      285.09      270.06     63.74 o 
 -16   5   1        0.81       13.08     23.99 o 
 -15   5   1      128.97      173.78     20.90 o 
 -14   5   1        8.05        2.46     18.33 o 
 -13   5   1      186.82      174.51     20.62 o 
 -12   5   1       54.29       54.31     10.20 o 
 -11   5   1      435.79      425.89     45.98 o 
 -10   5   1       15.82       27.72     26.22 o 
  -9   5   1     1409.11     1488.52     72.43 o 
  -8   5   1     4279.07     4304.74    102.88 o 
  -7   5   1       42.44       65.35     22.46 o 
  -6   5   1     1610.74     1693.51     50.31 o 
  -5   5   1        3.98       31.75     11.06 o 
  -3   5   1     1664.78     1539.30     34.04 o 
   0   5   1     1336.51     1436.22     24.23 o 
   1   5   1    20013.15    21036.89    271.92 o 
   2   5   1     4895.26     5177.46     58.74 o 
   3   5   1     6545.49     6718.68     96.27 o 
   4   5   1     1690.00     1720.82     25.33 o 
   5   5   1     5245.51     5041.19     83.04 o 
   6   5   1     2749.73     2687.76     42.86 o 
   7   5   1     3879.73     3815.27     67.68 o 
   8   5   1     1557.12     1383.35     76.35 o 
   9   5   1     5554.39     5709.02    126.17 o 
  10   5   1     1672.83     1619.59     30.88 o 
  11   5   1     3315.58     3346.97    140.44 o 
  12   5   1      156.78      155.08     13.69 o 
  13   5   1     2962.81     3072.51    111.70 o 
  14   5   1        2.02      -33.00     33.00 o 
  15   5   1      584.67      623.10     31.96 o 
  16   5   1       67.17       62.36     22.69 o 
 -16   6   1       74.83       76.01     16.48 o 
 -15   6   1      513.71      600.93     60.72 o 
 -14   6   1      545.82      524.84     58.70 o 
 -13   6   1      488.80      485.85     16.93 o 
 -12   6   1      691.52      728.13     27.10 o 
 -11   6   1       70.95       76.11     17.60 o 
 -10   6   1     4639.79     4725.81    147.54 o 
  -9   6   1       86.74       93.71     29.18 o 
  -8   6   1     4476.19     4563.30    107.24 o 
  -7   6   1        3.81       19.45     23.46 o 
  -6   6   1     6108.64     6045.04    135.28 o 
  -5   6   1        0.61       18.84     15.73 o 
  -4   6   1     3134.40     3092.45     75.72 o 
  -3   6   1    11111.16    11587.80    194.88 o 
  -2   6   1     6055.60     6110.06    104.45 o 
  -1   6   1     7768.15     7865.76     92.49 o 
   0   6   1     4204.44     4212.74     51.12 o 
   1   6   1    21102.24    21539.33    278.09 o 
   2   6   1     2871.25     2926.12     36.89 o 
   3   6   1    24125.87    25706.63    393.30 o 
   4   6   1     4186.18     4372.22    111.25 o 
   5   6   1     8018.88     8156.60    121.85 o 
   7   6   1     5817.45     5958.05    153.86 o 
   8   6   1      176.64      207.56     21.80 o 
   9   6   1     3698.89     3601.94     93.90 o 
  10   6   1     2218.77     2148.67     74.41 o 
  11   6   1      428.46      434.37     29.44 o 
  12   6   1      304.59      343.41     21.74 o 
  13   6   1        4.72       30.17     17.40 o 
  14   6   1      778.65      760.84     42.65 o 
  15   6   1      154.46      315.69     56.04 o 
  16   6   1       83.24       43.73     17.30 o 
 -16   7   1       19.59       17.64     32.25 o 
 -15   7   1      102.28       65.25     27.93 o 
 -14   7   1      228.92      269.84     25.37 o 
 -13   7   1     1122.64     1008.40     47.10 o 
 -12   7   1      817.58      869.07     42.39 o 
 -11   7   1     3340.62     3264.84    133.33 o 
 -10   7   1     4268.24     3989.11    180.19 o 
  -9   7   1     8982.54     9000.08    235.71 o 
  -8   7   1     2780.15     2743.48     65.70 o 
  -7   7   1    24290.13    25446.55    660.19 o 
  -6   7   1      731.18      611.98     28.58 o 
  -5   7   1    58648.30    61603.81   1468.60 o 
  -4   7   1     1675.10     1650.29     40.37 o 
  -3   7   1    45752.32    46041.71    992.57 o 
  -2   7   1     4695.51     5039.84     69.17 o 
  -1   7   1    37699.76    37393.09    569.30 o 
   0   7   1    10723.69    11723.12    150.14 o 
   1   7   1    30513.40    31153.62    448.78 o 
   2   7   1    25899.66    27794.67    388.03 o 
   3   7   1    13373.45    13582.31    173.92 o 
   4   7   1      996.60     1104.94     28.86 o 
   5   7   1     2152.21     1892.73     41.51 o 
   6   7   1      418.95      508.99     23.78 o 
   7   7   1     1102.49     1100.86     58.84 o 
   8   7   1     1424.67     1484.85     58.19 o 
   9   7   1      279.36      290.94     16.79 o 
  10   7   1      118.23      177.32     94.97 o 
  11   7   1     1114.76     1051.88     63.67 o 
  12   7   1        2.98       -7.80     12.66 o 
  13   7   1     1094.48     1048.99     65.45 o 
  14   7   1      419.08      406.68     31.91 o 
  15   7   1       86.72       61.28     18.53 o 
  16   7   1       95.69       98.02     68.02 o 
 -16   8   1       18.85       24.87     36.40 o 
 -15   8   1       21.24        9.37     63.16 o 
 -14   8   1       36.85       57.22     25.27 o 
 -13   8   1        2.93       12.85      9.78 o 
 -12   8   1      585.88      508.53     34.08 o 
 -11   8   1      332.05      293.76     23.09 o 
 -10   8   1     1676.37     1600.14     70.54 o 
  -9   8   1        0.92        8.62      7.88 o 
  -8   8   1      223.92      225.50     13.98 o 
  -7   8   1      169.75      149.84     16.95 o 
  -6   8   1      358.31      418.98     62.11 o 
  -5   8   1      309.12      273.49     22.55 o 
  -4   8   1     1565.87     1658.46     34.72 o 
  -3   8   1     2886.13     2629.69     64.40 o 
  -2   8   1      293.06      301.79     10.96 o 
   0   8   1     4162.51     4275.73     54.63 o 
   1   8   1    21700.79    23067.23    313.08 o 
   2   8   1     5007.43     5651.91     65.10 o 
   3   8   1    21266.36    22071.86    311.15 o 
   4   8   1       27.61       63.67     21.25 o 
   5   8   1     8316.82     8317.30    137.57 o 
   6   8   1      294.98      295.35     15.94 o 
   7   8   1     1896.55     1792.42    154.03 o 
   8   8   1     1791.08     1680.35     88.81 o 
   9   8   1      296.96      272.85     37.68 o 
  10   8   1     1956.78     1881.25     93.89 o 
  11   8   1      186.05      163.41     17.08 o 
  12   8   1       17.80       38.20     18.10 o 
  13   8   1      163.36      132.33     19.52 o 
  14   8   1       79.51       57.43     20.24 o 
  15   8   1      197.08      175.69     47.84 o 
 -15   9   1      375.03      436.15     66.13 o 
 -14   9   1      101.86      142.71     91.45 o 
 -13   9   1     1123.61     1061.08     82.89 o 
 -12   9   1      506.62      481.55     24.67 o 
 -11   9   1     2029.68     1765.62    233.94 o 
 -10   9   1      146.16      140.20     17.75 o 
  -9   9   1       40.87       34.18     11.12 o 
  -8   9   1        3.91       15.27     11.50 o 
  -7   9   1       30.19       39.48     13.71 o 
  -6   9   1     1440.68     1292.97     33.34 o 
  -5   9   1      304.36      246.89     21.06 o 
  -4   9   1      560.44      472.40     29.55 o 
  -3   9   1     2225.44     2310.76     53.62 o 
  -2   9   1    10774.11    11810.61    145.61 o 
  -1   9   1     1036.19     1070.79     20.19 o 
   0   9   1     1969.42     2158.79     33.28 o 
   2   9   1       16.70       29.20      6.95 o 
   3   9   1     1626.95     1617.51     28.62 o 
   4   9   1      946.06      975.19     26.65 o 
   5   9   1     7469.36     7755.39    164.46 o 
   6   9   1     4410.54     4611.22    170.60 o 
   7   9   1     5289.39     5701.44    179.47 o 
   8   9   1     4272.54     3765.36    165.10 o 
   9   9   1     4363.41     4187.45    578.86 o 
  10   9   1     1507.53     1373.69    117.39 o 
  11   9   1      916.68      902.11     51.80 o 
  12   9   1     1672.03     1571.32    130.04 o 
  13   9   1      813.76      757.08     84.59 o 
  14   9   1      841.14      993.48     85.32 o 
  15   9   1      101.19      107.21     45.86 o 
 -15  10   1       25.88       51.17     46.22 o 
 -14  10   1      199.40      214.43    105.05 o 
 -13  10   1       34.78       68.20     50.36 o 
 -12  10   1      716.34      500.27    155.82 o 
 -11  10   1      359.92      422.40    121.94 o 
 -10  10   1      231.32      225.71     46.94 o 
  -9  10   1      880.76      853.56     51.09 o 
  -8  10   1     1018.33      994.48    106.54 o 
  -7  10   1      119.25      120.31     10.96 o 
  -6  10   1      508.39      463.74     45.43 o 
  -5  10   1     2069.77     2187.39    134.13 o 
  -4  10   1     2718.67     2702.55    103.55 o 
  -3  10   1     3036.65     2938.57     97.32 o 
  -2  10   1     9861.70     9749.51    112.24 o 
  -1  10   1    11450.36    12188.47    156.46 o 
   0  10   1    10289.69    10535.68    135.52 o 
   1  10   1     9523.56    10025.40    127.13 o 
   2  10   1    22847.64    23961.86    330.76 o 
   3  10   1     5631.39     6066.33     84.53 o 
   4  10   1     8404.56     9308.22    165.54 o 
   5  10   1     2575.26     2791.15    127.29 o 
   6  10   1     5053.09     5412.71    182.68 o 
   7  10   1     3049.20     3367.67    150.19 o 
   8  10   1     3573.65     4130.14    180.10 o 
   9  10   1     1445.20     1605.19    135.05 o 
  10  10   1     2369.39     2788.00    142.44 o 
  11  10   1     1497.05     1234.68    111.99 o 
  12  10   1      398.43      311.98    156.09 o 
  13  10   1      173.25      191.00     56.67 o 
  14  10   1       30.18       37.30     43.52 o 
  15  10   1      130.49      111.45     88.29 o 
 -15  11   1      132.07      167.31     58.65 o 
 -14  11   1      227.00      234.79     63.61 o 
 -13  11   1       12.55      -17.12     81.09 o 
 -12  11   1      722.42      748.96     87.12 o 
 -11  11   1       62.93       29.37     41.33 o 
 -10  11   1     2772.13     2376.66    328.97 o 
  -9  11   1     1780.32     1783.78    220.49 o 
  -8  11   1     3951.20     3880.83    317.27 o 
  -7  11   1      300.92      401.39    715.49 o 
  -6  11   1    12277.96    12777.88    537.51 o 
  -5  11   1       43.72       70.89     23.94 o 
  -4  11   1    27838.36    28785.71    623.07 o 
  -3  11   1       58.42       61.26      6.79 o 
  -2  11   1    26644.52    26707.61    386.88 o 
  -1  11   1       59.33       67.32     11.91 o 
   0  11   1    11259.56    11363.13    147.58 o 
   1  11   1      783.67      808.35     22.63 o 
   2  11   1     9815.18    10314.65    131.87 o 
   3  11   1      159.84      219.81     20.85 o 
   4  11   1     2667.47     2741.96     71.04 o 
   5  11   1      457.74     1284.79    115.86 o 
   6  11   1     1192.62     1277.86     91.58 o 
   7  11   1     1446.27     1846.92    103.26 o 
   8  11   1      205.93      214.36     53.06 o 
   9  11   1      663.25      767.80     76.97 o 
  10  11   1      437.82      417.59    126.58 o 
  11  11   1        7.33       -4.96     75.32 o 
  12  11   1      309.77      477.55    122.66 o 
  13  11   1      151.27      250.37     61.72 o 
  14  11   1      236.05      293.17     64.78 o 
 -14  12   1        0.97       -1.08     40.45 o 
 -13  12   1      335.84      357.77     73.88 o 
 -12  12   1       43.46       11.98     84.60 o 
 -11  12   1     1018.91     1251.96    109.92 o 
 -10  12   1      158.74      122.45     32.32 o 
  -9  12   1      726.19      705.62     58.36 o 
  -8  12   1       27.05       18.26     13.63 o 
  -7  12   1      236.23      222.64     14.62 o 
  -6  12   1       30.73       21.21     10.76 o 
  -5  12   1      152.00      152.91     16.15 o 
  -4  12   1       92.44       90.69     15.86 o 
  -3  12   1      253.31      222.17      9.56 o 
  -2  12   1       20.19       29.76      8.78 o 
  -1  12   1      614.72      584.77     17.96 o 
   0  12   1      180.02      168.31     13.39 o 
   1  12   1        3.82       14.25      9.78 o 
   2  12   1     1640.61     1742.21     29.40 o 
   3  12   1        1.66       15.75      7.39 o 
   4  12   1       29.97       23.48      8.26 o 
   5  12   1      860.13      885.98     47.74 o 
   6  12   1        1.74       19.00     29.39 o 
   7  12   1        1.34       -8.55     53.54 o 
   8  12   1      600.11      786.26    155.86 o 
   9  12   1      106.01      115.68    102.98 o 
  10  12   1      128.13      165.69    114.96 o 
  11  12   1      182.13      251.64     66.58 o 
  12  12   1       42.94       65.50     54.15 o 
  13  12   1        0.84      -37.39     48.38 o 
  14  12   1        3.01        2.07     74.42 o 
 -14  13   1      884.00     1168.71    113.16 o 
 -13  13   1        0.39       23.60     50.54 o 
 -12  13   1     1441.86     1608.29    134.69 o 
 -11  13   1      113.46      171.18    125.68 o 
 -10  13   1      760.43      608.31    239.52 o 
  -9  13   1      833.82      841.62    345.29 o 
  -8  13   1      119.95      141.14     18.60 o 
  -7  13   1     4440.89     4590.95    185.72 o 
  -6  13   1     1162.10     1183.72     72.30 o 
  -5  13   1     2564.22     2691.20    113.32 o 
  -4  13   1     3624.16     3895.87    259.69 o 
  -3  13   1     1154.93     1189.72     27.81 o 
  -2  13   1     1742.30     1797.56     40.66 o 
  -1  13   1     2290.19     2397.16     47.01 o 
   0  13   1     1352.09     1427.96     29.63 o 
   1  13   1     1127.59     1136.72     25.92 o 
   2  13   1     1466.24     1498.68     29.30 o 
   3  13   1        7.41       13.15      8.89 o 
   4  13   1     2968.86     2971.17    117.74 o 
   5  13   1      834.11      889.13     49.15 o 
   6  13   1     4438.05     4868.97    187.58 o 
   7  13   1     1125.63     1330.53    103.88 o 
   8  13   1     2470.34     2886.56    159.29 o 
   9  13   1      693.75      769.14     92.62 o 
  10  13   1     1034.65     1379.18    197.08 o 
  11  13   1      592.37      826.89     96.49 o 
  12  13   1      321.92      518.59     84.24 o 
  13  13   1      163.41      292.27     71.90 o 
  14  13   1      195.33      217.22    123.70 o 
 -13  14   1       95.42       97.64     55.20 o 
 -12  14   1        7.77       23.33     53.79 o 
 -11  14   1      140.19      178.93     69.64 o 
 -10  14   1        0.20       -0.45     43.34 o 
  -9  14   1       17.93        9.76      6.38 o 
  -8  14   1       37.10       59.15     30.63 o 
  -7  14   1       18.54       21.37     19.85 o 
  -6  14   1      437.50      456.30    100.86 o 
  -5  14   1      358.34      356.21     39.59 o 
  -4  14   1        6.50       28.44     25.27 o 
  -3  14   1     3989.48     3947.28    101.79 o 
  -2  14   1     2597.96     2669.53     96.09 o 
  -1  14   1     6030.93     6256.95    104.84 o 
   0  14   1     2629.90     2609.00     52.67 o 
   1  14   1    14149.09    14425.35    204.78 o 
   2  14   1     3061.30     3192.68     53.18 o 
   3  14   1     8914.63     9051.81    198.40 o 
   4  14   1     1890.47     2573.78    301.79 o 
   5  14   1     5323.96     5630.81    327.32 o 
   6  14   1     2149.42     2556.27    149.74 o 
   7  14   1     3286.57     3736.43    191.81 o 
   8  14   1     2388.88     2952.27    139.06 o 
   9  14   1     1957.17     2269.04    124.67 o 
  10  14   1      792.16     1023.84    106.85 o 
  11  14   1      708.46      894.47    104.42 o 
  12  14   1       63.92       70.90     60.72 o 
  13  14   1      145.90      104.33    115.77 o 
 -13  15   1      255.06      156.04    132.89 o 
 -12  15   1        9.34        7.14     43.05 o 
 -11  15   1      284.57      245.78     77.93 o 
 -10  15   1       54.51       56.85     60.63 o 
  -9  15   1      363.38      278.96     19.63 o 
  -8  15   1       28.34       42.22     10.62 o 
  -7  15   1     1144.11     1075.80     71.94 o 
  -6  15   1      452.40      476.19     48.66 o 
  -5  15   1     3774.29     4018.19    132.36 o 
  -4  15   1       80.96       96.29     18.66 o 
  -3  15   1     3116.61     3025.01    116.23 o 
  -2  15   1      130.72      158.25     12.85 o 
  -1  15   1     4398.25     4524.05     72.09 o 
   0  15   1      371.25      330.19     24.02 o 
   1  15   1      712.08      769.96     34.65 o 
   2  15   1     2151.04     2129.91     59.14 o 
   3  15   1      236.79      213.01     12.40 o 
   4  15   1      208.73      275.14     36.17 o 
   5  15   1      133.74      113.77     37.35 o 
   6  15   1      730.60      916.02    101.59 o 
   7  15   1      362.26      358.33     63.80 o 
   8  15   1      952.88     1348.72    126.76 o 
   9  15   1        0.09       -0.45     44.51 o 
  10  15   1      232.49      269.84     79.46 o 
  11  15   1      225.77      326.60    149.38 o 
  12  15   1       26.55       35.41    105.14 o 
 -12  16   1      861.88     1135.02    217.94 o 
 -11  16   1       30.80       19.73    101.90 o 
 -10  16   1     1610.08     2052.05    130.42 o 
  -9  16   1      310.22      377.68     71.10 o 
  -8  16   1      817.45      781.62     91.22 o 
  -7  16   1      245.36      262.66     51.84 o 
  -6  16   1      144.47      166.63     28.03 o 
  -5  16   1      433.50      432.10     41.85 o 
  -4  16   1      420.61      413.32     49.64 o 
  -3  16   1      911.69      834.19     44.25 o 
  -2  16   1      123.85      120.76     10.69 o 
  -1  16   1      893.17      905.86     25.68 o 
   0  16   1       12.71       18.94     14.34 o 
   1  16   1      129.63      173.22     20.55 o 
   2  16   1      282.78      312.20     22.64 o 
   3  16   1      492.95      535.71     20.18 o 
   4  16   1      958.14     1115.64     94.19 o 
   5  16   1      550.46      647.87     83.07 o 
   6  16   1      795.81      983.30     97.84 o 
   7  16   1      426.95      592.74    163.88 o 
   8  16   1      467.51      637.15    170.82 o 
   9  16   1      205.93      232.99    143.16 o 
  10  16   1        0.86        0.45     85.50 o 
  11  16   1      447.87      681.48    111.36 o 
  12  16   1        5.45      -24.15     59.19 o 
 -11  17   1      365.62      567.15    102.35 o 
 -10  17   1      571.86      732.20    109.02 o 
  -9  17   1     1041.87     1280.97    225.42 o 
  -8  17   1     1141.96      978.53    328.71 o 
  -7  17   1      761.63      773.01    142.22 o 
  -6  17   1     1327.74     1391.25    149.60 o 
  -5  17   1     1518.76     1675.08    242.76 o 
  -4  17   1     1859.89     1918.30    116.88 o 
  -3  17   1     1560.04     1549.72     94.93 o 
  -2  17   1      605.42      589.03     40.38 o 
  -1  17   1     1122.10     1117.26     29.73 o 
   0  17   1     1455.80     1508.28     42.85 o 
   1  17   1     1115.04     1113.19     34.95 o 
   2  17   1     1006.18     1044.21     50.64 o 
   3  17   1      823.40      751.73     50.99 o 
   4  17   1        5.33        4.67     22.46 o 
   5  17   1     1094.04     1326.37    100.59 o 
   6  17   1       73.37       71.82     44.51 o 
   7  17   1      729.45      970.69    108.38 o 
   8  17   1      351.69      456.96     90.91 o 
   9  17   1      485.91      636.97    101.09 o 
  10  17   1       87.46       87.63     57.02 o 
  11  17   1       99.03      149.29     76.40 o 
 -10  18   1       11.21        2.97     52.44 o 
  -9  18   1       24.81       10.00     56.22 o 
  -8  18   1       23.26       16.40     55.68 o 
  -7  18   1       17.28       30.32     13.40 o 
  -6  18   1       55.25       80.77     18.24 o 
  -5  18   1      226.99      288.06     37.52 o 
  -4  18   1      214.50      255.77     39.11 o 
  -3  18   1      394.63      289.06     16.30 o 
  -2  18   1     1792.46     1721.34     70.32 o 
  -1  18   1      927.13      924.00     30.06 o 
   0  18   1     3123.39     3243.97     57.43 o 
   1  18   1      542.31      590.65     34.32 o 
   2  18   1     3300.00     3407.15     77.71 o 
   3  18   1      335.67      309.04     40.40 o 
   4  18   1     2573.47     3019.99    167.13 o 
   5  18   1      168.22      595.35    157.58 o 
   6  18   1     1995.52     2390.32    167.40 o 
   7  18   1      423.24      592.11     99.56 o 
   8  18   1     1215.59     1550.36    139.65 o 
   9  18   1      287.13      364.16     91.00 o 
  10  18   1      538.78      639.05    109.02 o 
  -9  19   1        7.14      -13.78     57.66 o 
  -8  19   1        0.34        8.65     53.16 o 
  -7  19   1        0.03      -12.84     54.06 o 
  -6  19   1       17.47       41.56     20.92 o 
  -5  19   1       19.05       17.99     17.46 o 
  -4  19   1       38.67       37.99     19.72 o 
  -3  19   1       54.17       58.48     20.61 o 
  -2  19   1       61.53       45.63     12.39 o 
  -1  19   1      372.04      396.84     21.54 o 
   0  19   1        8.51       25.03     17.10 o 
   1  19   1      896.59      911.32     31.17 o 
   2  19   1      213.78      165.71     16.88 o 
   3  19   1      473.35      386.60     94.09 o 
   4  19   1      104.00       94.53     41.25 o 
   5  19   1      434.66      547.78     87.30 o 
   6  19   1       16.49      -41.98    107.21 o 
   7  19   1      395.26      535.17    167.94 o 
   8  19   1        0.49       15.77    102.80 o 
   9  19   1      285.48      488.68     97.57 o 
  -8  20   1      260.23      290.47    155.86 o 
  -7  20   1      130.47      156.04    134.96 o 
  -6  20   1      484.65      544.99     89.37 o 
  -5  20   1       13.55       31.53     51.35 o 
  -4  20   1      935.95      964.15     49.58 o 
  -3  20   1        0.22       16.72     19.92 o 
  -2  20   1      393.16      436.34     34.28 o 
  -1  20   1        7.15       11.08      7.93 o 
   0  20   1      252.92      258.94     17.44 o 
   1  20   1      347.03      375.42     20.55 o 
   2  20   1      651.06      738.05     39.62 o 
   3  20   1      738.86      793.11    159.38 o 
   4  20   1      629.31      884.19     96.31 o 
   5  20   1      602.12      703.01     68.01 o 
   6  20   1      303.30      403.76     64.13 o 
   7  20   1      261.82      308.13     86.49 o 
   8  20   1       80.07      149.56     81.90 o 
  -7  21   1      816.79     1170.34    130.73 o 
  -6  21   1      336.74      502.01     92.80 o 
  -5  21   1      608.06      626.92     68.20 o 
  -4  21   1      509.54      767.88    162.98 o 
  -3  21   1      309.55      357.37     46.35 o 
  -2  21   1      692.39      844.73     83.34 o 
  -1  21   1      294.04      375.88    105.05 o 
   0  21   1      834.11      900.68     54.06 o 
   1  21   1      692.86      703.27     83.08 o 
   2  21   1      342.20      366.65     26.49 o 
   3  21   1      167.30      165.82     41.53 o 
   4  21   1      290.58      304.87     61.86 o 
   5  21   1        3.88       13.33     51.17 o 
   6  21   1      226.94      343.08     85.86 o 
   7  21   1        1.60      -22.43     60.54 o 
  -5  22   1        6.71        9.91     90.19 o 
  -4  22   1        9.91      -44.87     54.24 o 
  -3  22   1       85.68      119.56     56.13 o 
  -2  22   1       43.21       41.28     27.58 o 
  -1  22   1      265.36      266.23     32.57 o 
   0  22   1       76.00      101.78     32.00 o 
   1  22   1      274.83      282.08     42.15 o 
   2  22   1        4.11        3.16     14.66 o 
   3  22   1      643.47      818.15     97.12 o 
   4  22   1       90.31      111.90     66.13 o 
   5  22   1      584.84      669.12     84.96 o 
  -1  23   1      254.71      382.09     61.81 o 
   0  23   1        1.01        3.24     55.50 o 
   1  23   1      389.73      480.17     44.64 o 
 -16   0   2      245.03      220.28     27.03 o 
 -14   0   2      549.82      590.21     39.28 o 
 -12   0   2      690.11      661.41     56.61 o 
 -10   0   2     1090.01      965.08     53.91 o 
  -8   0   2    19435.47    20219.61    618.63 o 
  -6   0   2    26789.74    27169.12    758.51 o 
  -4   0   2    19089.07    20416.04    589.29 o 
  -2   0   2     3507.85     3751.15     95.42 o 
   4   0   2    62158.98    63984.41   2015.30 o 
   6   0   2    19420.21    22034.28    824.73 o 
   8   0   2     8180.32     8176.85    226.04 o 
  10   0   2     6302.85     6203.52    238.44 o 
  12   0   2     1536.51     1519.55     67.32 o 
  14   0   2      286.35      290.12     30.27 o 
  16   0   2      111.58       74.72     49.66 o 
 -17   1   2      139.15      182.74     40.50 o 
 -16   1   2        2.56       -6.15     20.02 o 
 -15   1   2      843.71      803.02     45.16 o 
 -14   1   2       29.50       25.05     17.60 o 
 -13   1   2     1293.41     1434.66     44.95 o 
 -12   1   2     1098.67     1119.08     37.01 o 
 -11   1   2     1271.94     1464.03     39.97 o 
 -10   1   2     2717.78     2722.72     68.92 o 
  -9   1   2     3676.08     3897.66    113.99 o 
  -8   1   2     2963.04     2821.74     78.62 o 
  -7   1   2     2025.77     1999.73     60.23 o 
  -6   1   2    25466.62    26380.68    517.28 o 
  -5   1   2     1585.27     1396.78     56.05 o 
  -4   1   2    36830.27    37835.91    804.73 o 
  -3   1   2    16879.44    17517.95    332.49 o 
   4   1   2    33271.81    34778.02    591.35 o 
   5   1   2    19169.82    20158.44    303.75 o 
   7   1   2    19888.19    21015.67    376.35 o 
   8   1   2      471.69      449.53     21.67 o 
   9   1   2     3070.06     3094.54     64.88 o 
  10   1   2      592.12      590.25     27.36 o 
  11   1   2     2382.64     2449.42     59.50 o 
  12   1   2      185.36      220.54     14.52 o 
  13   1   2     1533.83     1571.61     65.18 o 
  14   1   2        0.76       -9.19      9.19 o 
  15   1   2     1022.38     1051.48     35.05 o 
  16   1   2       10.79        2.63     12.40 o 
 -17   2   2      107.50      134.87     29.28 o 
 -16   2   2      224.29      168.25     25.30 o 
 -15   2   2        1.08        9.65     17.20 o 
 -14   2   2      156.91      120.96     22.13 o 
 -13   2   2      342.50      397.40     33.63 o 
 -12   2   2       79.11       69.64     15.88 o 
 -11   2   2     2394.84     2490.42     56.67 o 
 -10   2   2       38.26       75.73     22.86 o 
  -9   2   2     2760.18     2921.69     66.97 o 
  -8   2   2      676.45      672.11     44.54 o 
  -7   2   2      210.34      170.16     31.91 o 
  -6   2   2      954.15     1073.82     41.61 o 
  -5   2   2       49.49      171.66     26.83 o 
  -4   2   2        5.27       17.13     21.13 o 
  -3   2   2     1859.35     1752.13     56.18 o 
  -2   2   2    13619.29    14757.53    269.82 o 
   0   2   2     9676.71     9906.84    143.67 o 
   2   2   2     4753.53     4704.85     59.75 o 
   3   2   2    15534.44    15005.07    201.66 o 
   5   2   2     5407.88     5211.16     81.97 o 
   6   2   2     9254.06     9735.94    132.94 o 
   7   2   2     2010.14     1935.70     34.03 o 
   8   2   2     4563.82     4802.01     83.64 o 
   9   2   2      679.25      699.79     22.25 o 
  10   2   2     1752.63     1782.77     41.46 o 
  11   2   2     1118.46     1173.11     42.98 o 
  12   2   2      119.77      177.05     16.18 o 
  13   2   2      711.33      720.95     39.23 o 
  14   2   2      743.34      741.62     26.15 o 
  15   2   2      330.53      397.82     65.46 o 
  16   2   2       38.01       26.38     16.77 o 
 -16   3   2      127.90       95.47     36.13 o 
 -15   3   2       34.16       32.23     17.01 o 
 -14   3   2      733.81      740.54     37.01 o 
 -13   3   2      206.09      195.09     23.05 o 
 -12   3   2      309.98      356.67     26.88 o 
 -11   3   2     1398.69     1368.39     78.15 o 
 -10   3   2      133.03      199.01     26.14 o 
  -9   3   2     6473.24     6367.92    126.95 o 
  -8   3   2     1602.02     1772.71     49.19 o 
  -7   3   2    17471.16    17586.34    346.19 o 
  -6   3   2      128.28       90.38     31.19 o 
  -5   3   2    49870.44    50154.58   1142.21 o 
  -4   3   2     9528.56     9473.29    188.02 o 
  -3   3   2   107390.92   103858.06   2829.35 o 
  -2   3   2    16892.19    17155.13    326.37 o 
  -1   3   2    96239.42    93909.73   2429.17 o 
   1   3   2   119542.22   116084.60   2865.82 o 
   2   3   2     6087.13     6270.23    107.25 o 
   3   3   2    96825.88    94657.13   2157.00 o 
   4   3   2     4200.73     4115.49     67.27 o 
   5   3   2    17718.73    18068.09    310.20 o 
   6   3   2    38410.80    40785.16    775.96 o 
   7   3   2     7332.09     7261.53    140.36 o 
   8   3   2     7019.01     7110.59    141.11 o 
   9   3   2     2046.91     2073.54     40.55 o 
  10   3   2     2026.28     1959.79     43.33 o 
  11   3   2       24.35       35.62      8.16 o 
  12   3   2      531.34      510.67     22.40 o 
  13   3   2        2.96        2.12      6.16 o 
  14   3   2      334.35      311.31     28.74 o 
  15   3   2       41.90       32.57     19.35 o 
  16   3   2      225.23      286.95     47.00 o 
 -16   4   2      160.70      199.29     70.54 o 
 -15   4   2      305.40      262.79     22.38 o 
 -14   4   2      217.01      229.33     37.02 o 
 -13   4   2      488.22      509.73     27.83 o 
 -12   4   2       14.00       23.13     12.69 o 
 -11   4   2     2318.41     2308.25    134.83 o 
 -10   4   2       78.07       56.83     29.40 o 
  -9   4   2     9315.91     9552.80    178.97 o 
  -8   4   2      395.48      412.28     34.88 o 
  -7   4   2    21225.17    21782.84    371.47 o 
  -6   4   2        2.91       13.89     12.41 o 
  -5   4   2    14809.10    15163.53    268.89 o 
  -4   4   2      362.15      376.45     29.56 o 
  -3   4   2    10094.87    10198.45    162.26 o 
  -2   4   2    14368.60    14935.53    264.71 o 
  -1   4   2     9081.91     8958.72    169.53 o 
   0   4   2    13138.34    12884.95    280.55 o 
   1   4   2       30.24       49.92     12.23 o 
   2   4   2     4428.84     4492.97     60.11 o 
   3   4   2    12094.99    12529.79    179.47 o 
   5   4   2     9895.04     9870.94    165.39 o 
   6   4   2     1926.44     1942.57     38.24 o 
   7   4   2     2879.99     2816.97     48.73 o 
   8   4   2      405.94      424.83     29.87 o 
   9   4   2     5689.71     5458.66    126.02 o 
  10   4   2      719.29      665.48     34.36 o 
  11   4   2     1457.63     1381.47     50.61 o 
  12   4   2       50.85       57.15     22.67 o 
  13   4   2      237.10      251.61     39.51 o 
  14   4   2      208.88      169.77     25.24 o 
  15   4   2       15.89       15.25     16.77 o 
  16   4   2      141.36      150.69     29.45 o 
 -16   5   2      449.16      441.40     54.87 o 
 -15   5   2        8.21       -9.35     20.32 o 
 -14   5   2     1546.90     1569.04     70.64 o 
 -13   5   2       14.76       32.19     16.54 o 
 -12   5   2     1282.86     1264.06     50.76 o 
 -11   5   2      175.98      200.20     48.61 o 
 -10   5   2     1674.30     1698.23     79.92 o 
  -9   5   2        3.42       13.75     19.08 o 
  -8   5   2     1444.05     1558.18     51.91 o 
  -7   5   2        3.18       13.06     14.24 o 
  -6   5   2     5158.06     5149.54     97.43 o 
  -5   5   2     4880.35     5177.78     77.14 o 
  -4   5   2     1209.57     1152.20     25.16 o 
  -3   5   2     3298.04     3126.70     51.17 o 
  -2   5   2    12441.05    12386.43    202.84 o 
  -1   5   2     5676.15     5645.42     99.19 o 
   0   5   2      635.81      628.15     15.22 o 
   1   5   2     2086.39     2258.63     32.37 o 
   3   5   2       14.36       25.98      5.25 o 
   4   5   2     4586.87     4661.18     77.60 o 
   5   5   2        0.03       18.75      9.40 o 
   6   5   2     5372.10     5623.88    102.58 o 
   7   5   2      550.47      627.48     34.24 o 
   8   5   2     2970.70     2947.78    112.94 o 
   9   5   2     1629.87     1634.90     49.19 o 
  10   5   2     1360.17     1397.25     86.00 o 
  11   5   2     1189.67     1181.30     41.59 o 
  12   5   2     1770.69     1925.89    104.56 o 
  13   5   2      676.36      767.45     37.32 o 
  14   5   2     1210.86     1289.60     82.40 o 
  15   5   2      133.55      144.61     20.07 o 
  16   5   2      567.65      632.64     50.52 o 
 -16   6   2       63.92       46.05     22.74 o 
 -15   6   2      323.78      318.83     29.26 o 
 -14   6   2      740.69      703.88     64.68 o 
 -13   6   2      321.42      294.30     16.60 o 
 -12   6   2     2399.48     2439.36    206.95 o 
 -11   6   2        0.61       -6.54     18.42 o 
 -10   6   2     1763.99     1793.38     86.65 o 
  -9   6   2        4.01       15.16     24.13 o 
  -8   6   2      760.33      779.33     59.43 o 
  -7   6   2       44.55      115.58     13.78 o 
  -5   6   2      705.74      834.78     21.40 o 
  -4   6   2     2364.06     2417.34     39.32 o 
  -3   6   2        3.74       15.97      5.46 o 
  -2   6   2      588.96      627.04     23.74 o 
   0   6   2     5748.75     5774.99     73.92 o 
   1   6   2      891.81      845.09     17.90 o 
   2   6   2    11241.44    11140.05    141.41 o 
   3   6   2      364.89      303.64     10.41 o 
   4   6   2    29113.12    30302.10    513.56 o 
   5   6   2     1411.65     1400.76     35.12 o 
   6   6   2     5864.64     5731.44     91.73 o 
   7   6   2      987.62      934.10     22.54 o 
   9   6   2      197.04      250.64     27.98 o 
  10   6   2      182.39      179.06     27.98 o 
  11   6   2      201.99      244.50     21.45 o 
  12   6   2      989.84      989.00     60.19 o 
  13   6   2       41.49       58.37     16.52 o 
  14   6   2      290.58      276.59     47.78 o 
  15   6   2       15.36       24.42     21.48 o 
  16   6   2        4.87       23.66     15.09 o 
 -16   7   2       29.38       76.04     40.36 o 
 -15   7   2      100.74      139.56     82.98 o 
 -14   7   2      158.72      125.79     15.42 o 
 -13   7   2      114.96      115.59     27.41 o 
 -12   7   2      606.96      563.00     37.43 o 
 -11   7   2      128.55      116.14     22.66 o 
 -10   7   2     2688.86     2658.42     91.18 o 
  -9   7   2     1033.54     1096.89     99.24 o 
  -8   7   2     7137.95     7091.63    241.61 o 
  -7   7   2      816.92      865.18     41.73 o 
  -6   7   2    18874.33    19208.85    352.68 o 
  -5   7   2     1131.39      978.69    117.83 o 
  -4   7   2    39392.89    40935.11    904.58 o 
  -3   7   2     3383.18     3382.50     60.50 o 
  -2   7   2    85229.60    86699.01   1827.85 o 
   0   7   2    60588.03    59924.98   1048.42 o 
   1   7   2     5688.34     5755.19     75.06 o 
   2   7   2    49246.55    47935.77    847.48 o 
   3   7   2      768.88      605.60     13.29 o 
   4   7   2    56145.83    56207.64   1018.07 o 
   5   7   2    16831.14    18055.55    319.15 o 
   6   7   2    17198.04    17580.45    282.22 o 
   7   7   2     3454.70     3431.01    116.00 o 
   8   7   2     6797.08     6505.54    142.45 o 
   9   7   2     2550.83     2347.02    108.78 o 
  10   7   2     2018.87     1978.88     87.08 o 
  11   7   2      179.51      194.30     21.73 o 
  12   7   2      131.48      112.32     16.15 o 
  13   7   2        0.44       16.33     14.50 o 
  14   7   2        7.42       -1.18     12.25 o 
  15   7   2        7.32        8.15     15.03 o 
  16   7   2      233.27      286.14     46.13 o 
 -16   8   2      126.75      113.79     45.50 o 
 -15   8   2      426.97      511.29     67.30 o 
 -14   8   2      709.19      619.37    107.26 o 
 -13   8   2      235.16      279.80     45.20 o 
 -12   8   2      309.14      313.11     23.38 o 
 -11   8   2      136.70      130.11     13.00 o 
 -10   8   2     2253.50     2062.79     91.87 o 
  -9   8   2      152.27      165.03     22.87 o 
  -8   8   2      615.12      532.44     23.40 o 
  -7   8   2      930.23      899.23     19.62 o 
  -6   8   2     2794.82     2847.31     88.48 o 
  -5   8   2       19.32       52.89     19.68 o 
  -3   8   2     3244.88     3414.57     42.94 o 
  -2   8   2     2275.17     2337.39     44.58 o 
  -1   8   2     7285.72     7668.10     92.55 o 
   0   8   2     1587.57     1566.35     28.55 o 
   1   8   2     6263.97     6685.25     84.72 o 
   3   8   2     1401.51     1501.98     30.78 o 
   4   8   2     4852.78     4859.19    101.39 o 
   6   8   2     2571.64     2569.07    142.45 o 
   7   8   2     1091.03     1032.86     34.69 o 
   8   8   2     4770.28     4574.13    130.23 o 
   9   8   2     1673.17     1592.95     77.12 o 
  10   8   2      223.70      189.46     22.30 o 
  11   8   2      412.11      416.04     24.97 o 
  12   8   2       16.86       29.08     18.92 o 
  13   8   2      226.98      202.72     26.31 o 
  14   8   2      108.99      136.62     20.13 o 
  15   8   2        5.58       -9.28     31.71 o 
 -15   9   2      406.66      467.59     71.45 o 
 -14   9   2      324.28      321.37     63.88 o 
 -13   9   2      124.91      114.42     14.32 o 
 -12   9   2      608.88      539.04     12.97 o 
 -11   9   2      561.01      484.17     19.86 o 
 -10   9   2     3008.59     2750.72    120.18 o 
  -9   9   2     1601.14     1499.99     87.78 o 
  -8   9   2     5822.07     5837.09    306.90 o 
  -7   9   2      270.85      279.65     24.28 o 
  -6   9   2     1538.46     1479.54     51.48 o 
  -5   9   2      120.45      137.19     23.91 o 
  -4   9   2     2198.66     2280.32     65.03 o 
  -3   9   2     1089.22     1051.08     17.81 o 
  -2   9   2     1097.02     1008.23     37.25 o 
  -1   9   2       64.04       53.83     14.80 o 
   0   9   2     1275.38     1320.47     25.10 o 
   1   9   2     6213.26     6979.10     92.60 o 
   2   9   2     6370.82     6522.38     84.89 o 
   3   9   2     4491.65     4514.66     63.11 o 
   4   9   2       94.72      102.22     10.91 o 
   5   9   2        6.88       11.12     18.30 o 
   6   9   2     1741.46     1783.40    119.56 o 
   7   9   2        1.97        8.80     13.28 o 
   8   9   2     1031.33     1085.09     74.67 o 
   9   9   2      577.30      626.99     41.15 o 
  10   9   2     1037.94      997.54     46.84 o 
  11   9   2     2131.96     2007.23    159.20 o 
  12   9   2     2060.75     2067.70    185.70 o 
  13   9   2      599.85      587.07     59.65 o 
  14   9   2      604.50      802.21     74.78 o 
  15   9   2      157.68      259.65     52.26 o 
 -15  10   2      333.26      435.07     70.54 o 
 -14  10   2       17.64       31.62     44.33 o 
 -13  10   2     1104.87     1295.98    130.51 o 
 -12  10   2       45.96       17.79      7.55 o 
 -11  10   2     2386.31     2128.84    408.40 o 
 -10  10   2      519.32      487.73     46.26 o 
  -9  10   2     3148.22     3200.71    236.06 o 
  -8  10   2      377.40      528.86    318.17 o 
  -7  10   2     2495.16     2662.81    135.20 o 
  -6  10   2      586.89      610.27     37.53 o 
  -5  10   2      919.25      976.53     70.71 o 
  -4  10   2      637.18      653.58     25.09 o 
  -3  10   2     2362.47     2444.83     51.26 o 
  -2  10   2     1401.80     1351.37     32.58 o 
  -1  10   2      811.44      821.13     17.16 o 
   0  10   2      785.12      854.98     28.88 o 
   1  10   2     2375.73     2364.98     37.48 o 
   2  10   2      340.71      439.78     20.97 o 
   3  10   2     8737.80     8781.18    114.83 o 
   4  10   2      145.63      154.57      8.31 o 
   5  10   2     5074.86     5089.45    170.03 o 
   6  10   2       40.35       65.99     25.41 o 
   7  10   2      210.66      293.88     49.06 o 
   8  10   2       48.29       49.25      8.60 o 
   9  10   2      468.28      424.63     30.01 o 
  10  10   2      278.33      224.72     21.18 o 
  11  10   2      389.12      342.22     57.89 o 
  12  10   2      287.23      238.60     34.69 o 
  13  10   2      293.76      328.22    110.91 o 
  14  10   2       58.70       64.24     45.32 o 
  15  10   2       79.85       31.26     41.80 o 
 -15  11   2        4.97      -27.84     83.52 o 
 -14  11   2       11.81      -24.06     46.31 o 
 -13  11   2        0.79        4.14     41.26 o 
 -12  11   2       69.69      105.02     75.75 o 
 -11  11   2      358.17      306.39     58.00 o 
 -10  11   2       22.40       16.35     12.64 o 
  -9  11   2     2397.95     2197.39    235.19 o 
  -8  11   2      152.31      149.41     13.78 o 
  -7  11   2     5431.00     5244.54    275.51 o 
  -6  11   2       90.47       81.22     25.65 o 
  -5  11   2     8129.57     8264.20    195.14 o 
  -4  11   2      587.21      601.21     91.91 o 
  -3  11   2    16683.26    16973.00    297.82 o 
  -2  11   2       41.46       58.68     10.39 o 
  -1  11   2    31157.62    31309.38    482.26 o 
   0  11   2       18.90       35.61     12.80 o 
   1  11   2    38904.34    39748.09    691.36 o 
   2  11   2      303.71      320.26     14.96 o 
   3  11   2    20821.34    20724.25    312.32 o 
   4  11   2      647.36      660.43     34.07 o 
   5  11   2    15218.61    16398.90    444.41 o 
   6  11   2       46.92       44.95     30.41 o 
   7  11   2     4391.31     4571.89    156.91 o 
   8  11   2        2.06        5.16     36.79 o 
   9  11   2     2001.88     2447.62    138.48 o 
  10  11   2      310.81      459.22     74.24 o 
  11  11   2      323.17      379.44     61.33 o 
  12  11   2      228.93      189.02    110.28 o 
  13  11   2       29.25       77.84     50.27 o 
  14  11   2       82.40      131.27     53.97 o 
 -14  12   2       87.19       78.20    100.73 o 
 -13  12   2       30.88       47.84     52.17 o 
 -12  12   2        3.46      -28.65     49.46 o 
 -11  12   2       36.40       32.64     26.40 o 
 -10  12   2      108.80       84.53     14.81 o 
  -9  12   2      601.63      487.45     47.90 o 
  -8  12   2      280.59      294.24     16.86 o 
  -7  12   2      688.15      594.13     50.37 o 
  -6  12   2      412.14      387.89     22.28 o 
  -5  12   2       20.83       37.34     21.06 o 
  -4  12   2      414.59      425.77     46.35 o 
  -3  12   2     1091.98     1123.28     37.37 o 
  -2  12   2     1138.79     1179.32     24.16 o 
  -1  12   2     1368.10     1386.37     24.95 o 
   0  12   2     5257.39     5427.33     82.61 o 
   1  12   2     1700.23     1609.11     31.81 o 
   2  12   2     3283.54     3398.46     54.97 o 
   3  12   2     2628.43     2720.58     45.26 o 
   4  12   2     1333.29     1277.06     50.14 o 
   5  12   2      846.85      949.49     50.97 o 
   6  12   2     1795.11     1833.98    125.52 o 
   7  12   2      236.14      287.01     38.76 o 
   8  12   2     2252.45     2621.68    149.38 o 
   9  12   2      124.79      144.87     58.02 o 
  10  12   2      712.63      805.70    114.29 o 
  11  12   2      144.49       79.46    101.72 o 
  12  12   2      196.63      301.91     69.01 o 
  13  12   2      179.85      271.37     67.84 o 
  14  12   2        0.75       17.84     45.05 o 
 -14  13   2       37.72       32.34     55.14 o 
 -13  13   2      367.56      438.67    147.31 o 
 -12  13   2       27.74       21.89     51.89 o 
 -11  13   2     1697.92     2007.95    147.13 o 
 -10  13   2       42.21       50.99     13.00 o 
  -9  13   2     6508.70     6420.18    580.73 o 
  -8  13   2       94.17      122.69     17.67 o 
  -7  13   2     5236.82     5382.85    263.28 o 
  -6  13   2      793.46      860.32    106.19 o 
  -5  13   2     4266.39     4157.67    193.81 o 
  -4  13   2     6132.93     6427.75    278.42 o 
  -3  13   2     2236.32     2089.26     58.65 o 
  -2  13   2     5042.67     4972.06     95.69 o 
  -1  13   2     4956.61     5081.21     78.60 o 
   0  13   2     3121.50     3135.93     55.74 o 
   1  13   2     7596.86     7898.66    129.00 o 
   2  13   2     1737.11     1814.87     38.92 o 
   3  13   2     4519.51     4700.83     67.07 o 
   4  13   2     1247.85     1203.08     40.33 o 
   5  13   2     1835.40     2087.29     73.13 o 
   6  13   2      314.79      256.13     52.56 o 
   7  13   2      879.82      938.63     87.12 o 
   8  13   2       17.55        0.27     74.42 o 
   9  13   2      962.32     1089.15    121.31 o 
  10  13   2      629.49      904.29    170.73 o 
  11  13   2     1279.37     1516.39    122.89 o 
  12  13   2      179.72      301.01     72.26 o 
  13  13   2      540.93      678.42     89.92 o 
 -13  14   2       20.13       12.61     50.90 o 
 -12  14   2      645.77      809.60    177.40 o 
 -11  14   2       73.31      105.14     71.99 o 
 -10  14   2     1912.11     1731.21    334.43 o 
  -9  14   2      381.24      302.71     39.24 o 
  -8  14   2      189.89      207.67     23.17 o 
  -7  14   2      373.80      368.81     49.25 o 
  -6  14   2      451.78      482.09     35.91 o 
  -5  14   2      201.18      257.20     22.81 o 
  -4  14   2     2101.14     2120.74     68.61 o 
  -3  14   2     2173.11     2185.59     81.97 o 
  -2  14   2      945.93      962.06     31.26 o 
  -1  14   2     1221.49     1132.79     26.92 o 
   0  14   2      185.55      176.55     15.86 o 
   1  14   2       92.28      102.58     22.21 o 
   2  14   2      605.12      640.07     22.47 o 
   3  14   2       84.10       82.96     10.26 o 
   4  14   2     1372.44     1351.57     54.92 o 
   5  14   2      406.95      457.80     42.20 o 
   6  14   2      855.57      953.14     57.14 o 
   7  14   2       84.72       93.56     32.82 o 
   8  14   2      927.83     1011.47     84.34 o 
   9  14   2      209.70      319.66     74.87 o 
  10  14   2      125.71      104.78     62.80 o 
  11  14   2      716.12     1050.51    110.73 o 
  12  14   2      208.30      215.24     72.17 o 
  13  14   2      425.68      544.54     89.28 o 
 -13  15   2        2.31        6.22     51.98 o 
 -12  15   2       32.89       85.32     65.23 o 
 -11  15   2       11.96       27.66    107.21 o 
 -10  15   2      301.56      372.27    150.73 o 
  -9  15   2       86.46       51.98     17.79 o 
  -8  15   2     2046.76     1867.17    237.36 o 
  -7  15   2      148.82      153.54     30.14 o 
  -6  15   2      902.63     1002.63    111.49 o 
  -5  15   2       39.60      122.71     41.04 o 
  -4  15   2     1692.75     1693.31     62.23 o 
  -3  15   2      367.87      333.62     25.83 o 
  -2  15   2     5294.02     5300.88     81.93 o 
  -1  15   2      576.93      594.51     22.45 o 
   0  15   2     7190.78     7235.12    107.07 o 
   1  15   2      704.10      685.13     28.68 o 
   2  15   2     4640.40     4768.02     75.01 o 
   3  15   2      422.26      421.61     21.75 o 
   4  15   2     2027.03     1973.37    106.91 o 
   5  15   2      531.05      513.27     59.37 o 
   6  15   2      844.19      950.09     96.63 o 
   7  15   2      295.56      373.94     52.19 o 
   8  15   2       55.53       78.56     61.08 o 
   9  15   2      745.61     1081.32    113.79 o 
  10  15   2      213.74      302.90     78.83 o 
  11  15   2      825.51     1213.85    124.87 o 
  12  15   2       26.14       27.75     56.22 o 
 -12  16   2       16.39       19.19     57.12 o 
 -11  16   2        7.90      -10.99     53.70 o 
 -10  16   2       42.19       -8.83     58.65 o 
  -9  16   2      380.02      364.24     87.35 o 
  -8  16   2       30.78       41.80     14.60 o 
  -7  16   2      999.50     1030.43     97.23 o 
  -6  16   2        0.07       -9.09     13.70 o 
  -5  16   2      698.64      665.99     32.79 o 
  -4  16   2        2.22       -6.13     16.46 o 
  -3  16   2      449.84      421.20     28.85 o 
  -2  16   2       12.29        0.31     12.14 o 
  -1  16   2      110.27      129.38     14.43 o 
   0  16   2      326.38      360.61     23.11 o 
   1  16   2      571.22      571.56     21.92 o 
   2  16   2      638.49      637.02     24.47 o 
   3  16   2     1008.80      960.74     30.71 o 
   4  16   2      237.45      242.65     21.01 o 
   5  16   2      549.78      549.21     76.76 o 
   6  16   2       40.93       18.19     39.74 o 
   7  16   2      830.34     1093.76    113.70 o 
   8  16   2        1.56       34.42     56.04 o 
   9  16   2     1058.70     1439.56    108.54 o 
  10  16   2      118.13      141.54     70.72 o 
  11  16   2      959.01     1218.54    133.07 o 
  12  16   2        6.11       19.19    104.42 o 
 -11  17   2       77.98      122.62     73.34 o 
 -10  17   2      809.14     1123.85    128.30 o 
  -9  17   2      295.87      363.35     87.93 o 
  -8  17   2     1922.94     1990.85    172.77 o 
  -7  17   2     1073.42     1062.56    104.57 o 
  -6  17   2     2848.90     2960.43    143.45 o 
  -5  17   2     2879.45     2990.68    140.46 o 
  -4  17   2     2470.69     2554.60     71.85 o 
  -3  17   2     2656.38     2530.26    132.90 o 
  -2  17   2     1919.00     1910.28     62.33 o 
  -1  17   2     4631.87     4417.72    142.13 o 
   0  17   2     3144.15     3330.87     57.57 o 
   1  17   2     1262.61     1232.74     30.21 o 
   2  17   2     3772.53     3913.05     94.83 o 
   3  17   2     1613.30     1536.79     35.56 o 
   4  17   2     1522.44     1587.68     71.86 o 
   5  17   2      731.95      811.19     54.62 o 
   6  17   2      420.64      447.30     49.76 o 
   7  17   2      199.36      238.71     79.35 o 
   8  17   2      525.99      660.76    174.15 o 
   9  17   2       17.91       68.65    116.67 o 
  10  17   2      226.87      281.55    148.48 o 
  11  17   2      189.92       96.85    131.63 o 
 -10  18   2        3.01      -39.55    114.51 o 
  -9  18   2      522.62      555.89     98.29 o 
  -8  18   2       49.91       17.60     33.74 o 
  -7  18   2      289.22      300.60     23.43 o 
  -6  18   2       21.38       -2.54     26.90 o 
  -5  18   2      473.83      526.81     54.04 o 
  -4  18   2       46.94       60.61     20.73 o 
  -3  18   2      816.05      668.63     65.75 o 
  -2  18   2      406.31      377.43     29.92 o 
  -1  18   2      193.13      171.51     25.80 o 
   0  18   2       19.03       32.31     12.68 o 
   1  18   2       21.24       36.48     14.40 o 
   2  18   2      168.39      191.26     22.64 o 
   3  18   2       30.03       29.74     12.61 o 
   4  18   2      694.74      788.20     98.52 o 
   5  18   2        7.96       17.56     32.45 o 
   6  18   2      393.34      534.62     90.28 o 
   7  18   2      336.17      374.98     86.22 o 
   8  18   2       50.99       59.64     66.31 o 
   9  18   2      239.93      299.30     89.64 o 
  10  18   2       55.78       74.33     70.54 o 
  -9  19   2       40.91        3.06     53.16 o 
  -8  19   2       15.72       26.94     57.75 o 
  -7  19   2      369.57      397.18     92.48 o 
  -6  19   2        1.74        1.97     13.87 o 
  -5  19   2       16.00       15.61     16.36 o 
  -4  19   2       12.46        5.91     17.89 o 
  -3  19   2       26.70       17.03     18.12 o 
  -2  19   2      359.19      266.51     32.09 o 
  -1  19   2      202.40      200.29     23.69 o 
   0  19   2      406.02      428.07     26.76 o 
   1  19   2      269.52      286.54     18.76 o 
   2  19   2      279.43      262.41     15.55 o 
   3  19   2        0.06        0.73     14.87 o 
   4  19   2      383.17      430.04     49.51 o 
   5  19   2      108.36      123.28     46.88 o 
   6  19   2      472.70      806.74     85.14 o 
   7  19   2      273.99      348.04     88.20 o 
   8  19   2      497.94      711.84    113.07 o 
   9  19   2       49.39       97.12     75.68 o 
  -8  20   2      301.85      402.64     96.85 o 
  -7  20   2       86.20       97.80     17.50 o 
  -6  20   2      391.86      403.99     40.37 o 
  -5  20   2       30.98       64.94     32.13 o 
  -4  20   2      295.78      337.65     50.87 o 
  -3  20   2        0.89      -13.27     20.58 o 
  -2  20   2       26.62       16.07     19.24 o 
  -1  20   2       96.38       95.39     11.87 o 
   0  20   2       87.58       62.59     13.46 o 
   1  20   2        4.77        9.65     11.37 o 
   2  20   2      141.76      138.26     22.24 o 
   3  20   2      148.79      155.48     18.17 o 
   4  20   2      458.71      638.68     91.63 o 
   5  20   2        1.23      -21.08     97.75 o 
   6  20   2      372.98      480.12    164.69 o 
   7  20   2       69.66       65.50     68.74 o 
   8  20   2      545.99      613.37    112.98 o 
  -7  21   2      304.99      648.69    185.24 o 
  -6  21   2      944.71      834.85    118.70 o 
  -5  21   2      246.87      256.53     28.73 o 
  -4  21   2     1905.59     1970.40     87.00 o 
  -3  21   2      466.48      496.33     38.94 o 
  -2  21   2     1508.43     1496.23     74.93 o 
  -1  21   2      695.41      778.14     45.48 o 
   0  21   2      783.32      718.21     40.73 o 
   1  21   2      981.41     1070.75     47.91 o 
   2  21   2      524.83      556.68     36.07 o 
   3  21   2      956.05      844.38    164.81 o 
   4  21   2      622.82      684.05     42.38 o 
   5  21   2      609.96      702.37     71.28 o 
   6  21   2      301.15      367.59     93.61 o 
  -5  22   2       22.67       -3.42     45.95 o 
  -4  22   2      286.95      293.27     32.88 o 
  -3  22   2       12.65       16.05     19.87 o 
  -2  22   2      110.79      136.93     24.78 o 
  -1  22   2        1.80      -20.30     28.97 o 
   0  22   2       46.08       64.48     27.64 o 
   1  22   2      155.31      190.92     18.00 o 
   2  22   2        0.05        7.57     17.03 o 
   3  22   2      387.91      523.21     54.34 o 
   4  22   2        3.69       -8.75     25.50 o 
  -1  23   2        3.16       19.46     67.57 o 
   0  23   2      126.57      170.55     44.69 o 
   1  23   2        1.32        6.58     49.46 o 
 -17   0   3       15.05        4.32     17.03 o 
 -15   0   3      391.45      406.23     69.24 o 
 -13   0   3     2551.44     2675.05    102.47 o 
 -11   0   3     6518.41     6446.82    231.27 o 
  -9   0   3    12679.01    12730.49    376.62 o 
  -5   0   3    44283.96    43924.34   1342.60 o 
  -3   0   3    58073.29    59739.48   2065.45 o 
  -1   0   3   151772.75   149523.64   6389.46 o 
   1   0   3    40761.09    40636.09   1133.78 o 
   3   0   3    17627.68    16814.73    306.63 o 
   5   0   3    11260.05    11330.36    353.56 o 
   7   0   3      268.96      231.82     11.93 o 
   9   0   3       92.19       59.16     20.99 o 
  11   0   3      126.24      214.59     26.07 o 
  13   0   3      695.67      748.72     44.74 o 
  15   0   3      100.25      103.37     23.96 o 
 -17   1   3      318.46      345.39     35.81 o 
 -16   1   3        1.32        8.74     14.58 o 
 -15   1   3      752.04      737.78     45.39 o 
 -14   1   3        8.83        9.57     17.61 o 
 -13   1   3     1024.01     1042.62     40.14 o 
 -12   1   3      559.58      557.76     33.80 o 
 -11   1   3      592.35      657.72     45.31 o 
 -10   1   3     2470.86     2569.75     99.07 o 
  -9   1   3      310.30      320.42     46.19 o 
  -8   1   3      885.63      862.30     86.53 o 
  -7   1   3     4390.46     4561.28    131.87 o 
  -6   1   3     1059.16     1193.42     50.04 o 
  -5   1   3     2413.42     2266.11     69.66 o 
  -4   1   3     1299.12     1421.04     52.91 o 
  -3   1   3    14099.05    14914.48    279.67 o 
  -2   1   3     8134.42     8563.49    199.68 o 
  -1   1   3    56147.85    56426.95   1267.79 o 
   0   1   3     4169.07     4271.82     72.70 o 
   1   1   3    45884.93    47906.88   1000.99 o 
   2   1   3     1315.86     1200.19     23.22 o 
   4   1   3     3413.89     3323.93     59.47 o 
   7   1   3     5476.54     5665.35    114.06 o 
   8   1   3     1929.67     2012.86     42.09 o 
   9   1   3     1022.13     1071.61     30.02 o 
  10   1   3     1565.24     1545.13     38.35 o 
  11   1   3      273.27      282.19     28.27 o 
  12   1   3      698.18      675.13     26.94 o 
  13   1   3      142.59      173.16     12.99 o 
  14   1   3       80.39       66.48     16.84 o 
  15   1   3      113.66      115.83     11.56 o 
  16   1   3       61.26       56.76     21.50 o 
 -17   2   3       22.83       18.11     19.79 o 
 -16   2   3        6.23        4.83     13.92 o 
 -15   2   3      197.50      239.68     21.77 o 
 -14   2   3       11.05        6.45     11.76 o 
 -13   2   3      510.32      516.49     38.17 o 
 -12   2   3       55.02       57.05     22.36 o 
 -11   2   3     1529.86     1590.79     63.66 o 
 -10   2   3      119.97      308.26    134.76 o 
  -9   2   3     1378.49     1570.95     74.37 o 
  -8   2   3     1916.24     2015.15     88.23 o 
  -7   2   3     5292.94     5833.44    161.48 o 
  -6   2   3     6050.11     6293.58    128.37 o 
  -5   2   3      936.69      998.55     44.64 o 
  -4   2   3      627.31      629.86     33.93 o 
  -3   2   3    13765.29    13768.61    272.30 o 
  -2   2   3     8245.82     8243.43    183.82 o 
  -1   2   3     6789.93     6938.19    120.90 o 
   0   2   3     9371.56     9770.89    149.71 o 
   1   2   3    68392.35    67469.24   1569.98 o 
   2   2   3     4916.98     4941.69     66.08 o 
   3   2   3     8858.09     9255.73    163.04 o 
   4   2   3     6163.84     6165.32    106.43 o 
   6   2   3     7280.98     7466.14    149.59 o 
   7   2   3     8333.82     8140.27    246.87 o 
   8   2   3     6426.61     6250.27    130.18 o 
   9   2   3     7314.82     7742.52    128.70 o 
  10   2   3     5334.17     5354.39     95.50 o 
  11   2   3     1932.29     2184.22     45.01 o 
  12   2   3      568.33      640.34     40.10 o 
  13   2   3      988.48      999.01     32.90 o 
  14   2   3      393.95      295.11     56.94 o 
  15   2   3      447.25      558.30     34.51 o 
  16   2   3      301.88      333.59     22.66 o 
 -16   3   3      284.25      273.88     34.46 o 
 -15   3   3       11.80       21.31     13.58 o 
 -14   3   3      480.22      467.58     28.04 o 
 -13   3   3       87.01      101.52     17.93 o 
 -12   3   3      526.00      562.76     35.85 o 
 -11   3   3      587.45      563.62     70.81 o 
 -10   3   3        0.48       19.06     21.91 o 
  -9   3   3      662.69      698.75     47.84 o 
  -8   3   3      111.30      100.01     34.62 o 
  -7   3   3      897.65      959.54     48.14 o 
  -6   3   3     3271.92     3324.23     78.02 o 
  -5   3   3       81.03       91.98     19.05 o 
  -4   3   3    16748.55    16968.49    315.48 o 
  -3   3   3      350.08      386.05     39.74 o 
  -2   3   3    40719.46    40659.93    867.51 o 
  -1   3   3     1723.00     1722.43     56.66 o 
   0   3   3    57063.46    55926.78   1266.43 o 
   1   3   3     1736.33     1584.12     30.06 o 
   2   3   3    43093.43    41532.13    754.43 o 
   3   3   3     1944.60     2045.95     31.26 o 
   4   3   3    54311.10    53768.91   1038.32 o 
   5   3   3        4.31       11.82      5.62 o 
   6   3   3    37200.50    37661.42    804.75 o 
   7   3   3      182.74      147.62     15.79 o 
   8   3   3     3951.98     3936.48     91.05 o 
   9   3   3     6567.22     6641.87    140.78 o 
  10   3   3     2619.30     2653.39     70.28 o 
  11   3   3     1648.36     1733.26     57.62 o 
  12   3   3      189.99      180.05     22.54 o 
  13   3   3      452.35      480.04     30.43 o 
  14   3   3        1.52       10.06     14.58 o 
  15   3   3       75.64       58.80     17.56 o 
  16   3   3        0.88      -23.85     23.85 o 
 -16   4   3       13.05       14.87     29.19 o 
 -15   4   3        6.05       -2.81     14.04 o 
 -14   4   3      956.96      894.82     46.78 o 
 -13   4   3        1.62        6.28     11.69 o 
 -12   4   3     3680.93     3678.06    191.44 o 
 -11   4   3       34.81       27.31     20.68 o 
 -10   4   3     5127.02     5331.07    114.64 o 
  -9   4   3      127.17      124.74     23.11 o 
  -8   4   3    13599.64    13939.45    299.92 o 
  -7   4   3      283.78      378.56     28.17 o 
  -6   4   3    23613.85    24284.47    484.26 o 
  -5   4   3      103.01      102.48     20.45 o 
  -4   4   3    76401.23    77932.24   1943.87 o 
  -3   4   3     2311.39     2378.38     45.95 o 
  -2   4   3    66544.57    65811.70   1590.63 o 
  -1   4   3     4945.81     5202.45     97.72 o 
   0   4   3    74800.34    72701.40   1587.20 o 
   1   4   3     8271.57     7813.97    117.74 o 
   2   4   3     9753.43     9752.57    138.47 o 
   3   4   3    12837.61    12580.61    240.15 o 
   5   4   3    17959.69    18709.62    360.27 o 
   6   4   3      748.48      728.28     26.35 o 
   7   4   3     5624.42     5708.22    163.20 o 
   8   4   3     2226.31     2136.63     44.91 o 
   9   4   3     2871.75     2875.75     82.04 o 
  10   4   3        0.52        5.90     27.27 o 
  11   4   3      311.35      361.40     30.38 o 
  12   4   3      325.87      371.58     43.30 o 
  13   4   3      299.32      314.27     35.30 o 
  14   4   3      444.07      504.64     42.93 o 
  15   4   3       49.33       46.53     17.82 o 
  16   4   3        9.34       -0.04     16.23 o 
 -16   5   3      229.09      252.72     32.20 o 
 -15   5   3      137.62      100.69     14.19 o 
 -14   5   3      580.48      657.68     26.65 o 
 -13   5   3       84.24       93.42     49.43 o 
 -12   5   3      953.46     1002.33     59.19 o 
 -11   5   3      878.02      864.47     50.58 o 
 -10   5   3       38.49       34.42     25.88 o 
  -9   5   3     3051.18     2991.26     80.97 o 
  -8   5   3      118.32      189.96     28.93 o 
  -7   5   3     1000.55      941.63     38.41 o 
  -6   5   3        0.05       14.37     14.41 o 
  -5   5   3      101.43       99.76     13.22 o 
  -4   5   3       69.35       68.89     17.19 o 
  -3   5   3      824.09      909.41     21.21 o 
  -2   5   3     3220.54     3260.14     80.42 o 
  -1   5   3        0.68       29.42      9.01 o 
   0   5   3    16414.82    16220.32    308.44 o 
   1   5   3     3888.27     4154.99     67.64 o 
   2   5   3    15614.81    16095.73    232.08 o 
   3   5   3     1051.34     1176.27     17.16 o 
   4   5   3     4411.82     4489.70     60.01 o 
   5   5   3       80.18       79.13     13.38 o 
   6   5   3        5.09       23.18     12.06 o 
   7   5   3       26.47       45.60     14.46 o 
   8   5   3      317.61      335.58     22.23 o 
   9   5   3      217.67      254.24     33.60 o 
  10   5   3      336.80      315.23     36.49 o 
  11   5   3      233.02      182.05     20.98 o 
  12   5   3      226.21      229.86     23.66 o 
  13   5   3        9.32       15.23     15.94 o 
  14   5   3      361.54      391.53     38.49 o 
  15   5   3        5.40       19.56     17.36 o 
  16   5   3      375.05      391.73     54.28 o 
 -16   6   3      572.90      601.08    144.51 o 
 -15   6   3      207.77      206.55     44.69 o 
 -14   6   3      634.90      599.12     31.57 o 
 -13   6   3      174.39      234.83     40.12 o 
 -12   6   3     2018.06     2046.34    198.25 o 
 -11   6   3     1727.84     1696.40     87.02 o 
 -10   6   3     1732.48     1781.84     61.67 o 
  -9   6   3    10334.72    10617.79    253.79 o 
  -8   6   3     4825.01     4915.99     98.57 o 
  -7   6   3    15990.58    16518.98    275.57 o 
  -6   6   3     4166.35     4223.95     65.40 o 
  -5   6   3     7650.95     7651.25    119.47 o 
  -4   6   3     3096.66     3074.17     48.01 o 
  -2   6   3     5819.29     5380.88    115.80 o 
  -1   6   3     2730.94     2770.12     68.26 o 
   0   6   3    23769.70    24427.72    468.50 o 
   1   6   3     1202.24     1280.60     22.99 o 
   2   6   3     5450.89     5258.31     75.33 o 
   3   6   3       26.71       48.61      6.99 o 
   4   6   3    11176.22    10891.27    210.48 o 
   5   6   3     2373.34     2354.64     62.26 o 
   6   6   3     8881.42     9140.54    209.98 o 
   7   6   3     9297.87     9396.49    217.27 o 
   8   6   3     5013.57     4946.38    133.46 o 
   9   6   3     9120.92     9082.91    253.01 o 
  10   6   3     2483.03     2540.11     87.74 o 
  11   6   3     1039.01     1024.59     80.63 o 
  12   6   3      695.64      744.41     50.08 o 
  13   6   3       33.77       19.51     14.43 o 
  14   6   3      533.45      576.61     36.13 o 
  15   6   3        7.33        0.11     15.89 o 
  16   6   3      270.30      291.79     26.26 o 
 -16   7   3       11.56       21.35     65.50 o 
 -15   7   3        9.64        0.56     31.75 o 
 -14   7   3        7.77      106.28     82.32 o 
 -13   7   3      117.24       71.08     30.96 o 
 -12   7   3       71.33       62.16     37.65 o 
 -11   7   3      771.36      783.94     52.23 o 
 -10   7   3       37.51       32.22     18.16 o 
  -9   7   3      189.82      185.37     19.22 o 
  -8   7   3      545.32      544.80     32.93 o 
  -7   7   3     1503.45     1495.31     35.19 o 
  -6   7   3      487.17      589.95     26.94 o 
  -5   7   3     4564.48     4567.91     70.28 o 
  -4   7   3     1126.97     1263.92     45.30 o 
  -3   7   3    15917.41    15566.64    284.30 o 
  -2   7   3       66.37       82.38     12.02 o 
   0   7   3     3904.44     4012.24     74.18 o 
   1   7   3    22278.49    22808.90    331.91 o 
   2   7   3      471.89      447.97     12.46 o 
   3   7   3    12989.56    12439.96    162.56 o 
   4   7   3     2114.01     2110.04     29.85 o 
   5   7   3    22061.48    21724.46    458.30 o 
   6   7   3      252.55      248.53     23.62 o 
   7   7   3    13441.60    13735.00    274.91 o 
   8   7   3     4896.19     4920.50    106.76 o 
   9   7   3     4683.74     4511.28    163.84 o 
  10   7   3      304.12      330.80     34.48 o 
  11   7   3     1712.47     1701.28     99.78 o 
  12   7   3      645.24      586.00     28.76 o 
  13   7   3      506.68      534.01     44.81 o 
  14   7   3       12.35        3.98     13.07 o 
  15   7   3      297.13      268.37     20.12 o 
 -15   8   3      217.27      176.61     49.54 o 
 -14   8   3        6.54        0.98      9.96 o 
 -13   8   3     1031.77      914.05    123.79 o 
 -12   8   3      133.83      112.59     18.14 o 
 -11   8   3     3147.11     3045.13    276.55 o 
 -10   8   3       11.82       21.84     11.98 o 
  -9   8   3     1187.66     1131.96     95.40 o 
  -8   8   3     1738.96     1732.84     64.09 o 
  -7   8   3     6524.22     6404.61    138.12 o 
  -6   8   3       30.53       50.30      6.93 o 
  -5   8   3     7617.06     7215.38    155.35 o 
  -4   8   3     2693.61     2968.75     52.70 o 
  -3   8   3    20860.70    21767.53    410.82 o 
  -1   8   3    13097.31    13396.81    321.13 o 
   0   8   3     8945.07     8930.93    113.34 o 
   2   8   3    21725.75    21916.96    324.12 o 
   3   8   3      123.85      155.15     10.89 o 
   4   8   3    13981.42    13880.41    221.67 o 
   5   8   3      626.75      635.50     26.07 o 
   6   8   3     3405.28     3438.24     93.34 o 
   7   8   3      233.14      253.14     18.61 o 
   8   8   3     6188.89     6411.40    160.66 o 
   9   8   3       17.84       30.51     10.97 o 
  10   8   3     1618.00     1713.48     62.58 o 
  11   8   3      642.56      661.67     62.95 o 
  12   8   3     1119.89     1208.02     84.29 o 
  13   8   3       42.61       45.67     16.76 o 
  14   8   3      428.35      425.15     26.36 o 
  15   8   3        0.60        6.52     27.10 o 
 -15   9   3      111.79      104.07     73.54 o 
 -14   9   3       80.67      108.11     52.62 o 
 -13   9   3      352.09      330.90     22.41 o 
 -12   9   3        6.28       13.30     10.58 o 
 -11   9   3      516.38      498.14     55.53 o 
 -10   9   3      421.20      368.03     22.43 o 
  -9   9   3        4.39       13.14      7.43 o 
  -8   9   3     1366.29     1201.29    108.49 o 
  -7   9   3     1022.04     1062.86     51.01 o 
  -6   9   3       96.89       91.32     24.29 o 
  -5   9   3     1881.83     1773.52     47.19 o 
  -4   9   3       17.77       26.30      8.23 o 
  -3   9   3     1688.51     1616.35     29.98 o 
  -2   9   3     1319.98     1250.93     45.74 o 
  -1   9   3       60.17       48.61      9.50 o 
   0   9   3      329.04      337.53     17.84 o 
   1   9   3      176.56      194.05     11.57 o 
   3   9   3      149.45      135.53     12.80 o 
   4   9   3     2243.56     2110.49     51.24 o 
   5   9   3      731.97      710.28     24.81 o 
   6   9   3     5159.43     5296.70    147.54 o 
   7   9   3      276.49      287.30     14.94 o 
   8   9   3     1112.60     1107.18     80.46 o 
   9   9   3      762.06      799.86     29.64 o 
  10   9   3      288.58      286.19     28.32 o 
  11   9   3        1.53        7.38     12.38 o 
  12   9   3        0.39       13.04      9.99 o 
  13   9   3       13.47        2.99     14.91 o 
  14   9   3       20.51       39.21     57.36 o 
  15   9   3      260.08      437.59     60.63 o 
 -15  10   3      197.84      204.88    109.56 o 
 -14  10   3      424.23      501.65     77.30 o 
 -13  10   3      527.44      540.66     78.20 o 
 -12  10   3     1259.91     1032.37     29.97 o 
 -11  10   3      101.00       63.78     18.12 o 
 -10  10   3     4903.24     4738.15    561.56 o 
  -9  10   3      169.80      151.78     16.38 o 
  -8  10   3    17340.42    18104.51    697.26 o 
  -7  10   3     3770.18     3738.75    100.53 o 
  -6  10   3    25212.63    26166.65   1041.96 o 
  -5  10   3     4210.85     4214.18    124.89 o 
  -4  10   3    12815.74    13080.48    270.26 o 
  -3  10   3     5992.09     6122.87     87.66 o 
  -2  10   3     7805.25     7496.55    187.17 o 
  -1  10   3    11182.72    11416.10    181.20 o 
   0  10   3     6900.04     6938.85     94.48 o 
   1  10   3    10621.91    10633.01    131.28 o 
   2  10   3     2650.34     2603.59     46.88 o 
   3  10   3     8433.81     8231.34    123.42 o 
   4  10   3       17.95       44.77     12.35 o 
   5  10   3     1087.66      962.83     62.28 o 
   6  10   3     2367.84     2583.33    141.10 o 
   7  10   3     1678.44     1619.09    125.40 o 
   8  10   3     4470.71     4583.43    243.19 o 
   9  10   3     1028.06      896.92     74.38 o 
  10  10   3      210.67      213.62     50.16 o 
  11  10   3      680.41      578.62     68.31 o 
  12  10   3       54.79       37.14     13.20 o 
  13  10   3      247.82      330.29    107.66 o 
  14  10   3        0.61       -5.14     65.68 o 
  15  10   3        3.64       17.12     38.29 o 
 -14  11   3       50.32       73.73     74.77 o 
 -13  11   3       86.62       84.24     55.77 o 
 -12  11   3       14.31       15.51     11.43 o 
 -11  11   3      162.99      163.79     20.62 o 
 -10  11   3        1.54       32.94     18.12 o 
  -9  11   3       72.37       87.87     22.52 o 
  -8  11   3      215.63      221.08     30.01 o 
  -7  11   3      115.18       88.60     26.84 o 
  -6  11   3      925.34      899.61     33.50 o 
  -5  11   3      974.64     1004.48     55.95 o 
  -4  11   3     3519.71     3381.19     67.45 o 
  -3  11   3      208.35      216.34      9.64 o 
  -2  11   3     5135.91     4875.77    110.82 o 
  -1  11   3     2783.09     2699.64     49.28 o 
   1  11   3     1085.38     1099.01     29.44 o 
   2  11   3     3507.23     3384.73     55.66 o 
   3  11   3     1036.46     1031.25     23.06 o 
   4  11   3    10761.78    10611.86    177.05 o 
   5  11   3        4.44        7.35     14.03 o 
   6  11   3    10848.54    11581.09    461.32 o 
   7  11   3       87.71       84.30      9.96 o 
   8  11   3     4813.52     4267.62    324.67 o 
   9  11   3       57.56       41.28      7.99 o 
  10  11   3     1235.28      976.36    150.39 o 
  11  11   3        0.55        7.93      7.38 o 
  12  11   3      289.69      304.61     66.22 o 
  13  11   3      139.21      224.91     81.71 o 
  14  11   3      134.53      133.79     54.96 o 
 -14  12   3       37.52        2.85     41.69 o 
 -13  12   3        0.20      -51.62     99.37 o 
 -12  12   3      140.87      197.22     64.96 o 
 -11  12   3        1.78        8.64     23.51 o 
 -10  12   3       11.74        4.01     15.00 o 
  -9  12   3      202.17      190.95     27.79 o 
  -8  12   3       79.69       48.14     24.85 o 
  -7  12   3     1680.16     1813.18     84.81 o 
  -6  12   3     2394.42     2247.74    115.19 o 
  -5  12   3     1613.86     1551.21     46.01 o 
  -4  12   3     2332.42     2242.29     68.67 o 
  -3  12   3      422.14      397.14     17.24 o 
  -2  12   3      554.19      597.64     38.24 o 
  -1  12   3       44.20       50.36     13.50 o 
   0  12   3     1214.78     1237.36     27.84 o 
   1  12   3     2367.67     2357.03     38.97 o 
   2  12   3      373.17      413.96     22.12 o 
   3  12   3     6333.89     6271.71     94.34 o 
   4  12   3     2364.24     2368.60     52.82 o 
   5  12   3     5864.90     5546.16    264.62 o 
   6  12   3     3515.96     3706.41    152.18 o 
   7  12   3     1537.71     1783.01    232.10 o 
   8  12   3     1725.17     1861.47    119.47 o 
   9  12   3     2413.85     2670.90    128.15 o 
  10  12   3      354.95      568.38    191.68 o 
  11  12   3     1578.27     1850.47    131.36 o 
  12  12   3       32.64       17.57     81.72 o 
  13  12   3      734.37      964.20    167.85 o 
  14  12   3        1.20       -3.24     40.09 o 
 -14  13   3       25.70       34.60     55.23 o 
 -13  13   3      490.26      598.37    128.97 o 
 -12  13   3       62.52      113.16     80.36 o 
 -11  13   3      145.75      111.31     22.93 o 
 -10  13   3        9.37       18.27      9.46 o 
  -9  13   3      999.30      966.23    141.80 o 
  -8  13   3      443.30      433.40     36.28 o 
  -7  13   3       29.96       33.89     23.54 o 
  -6  13   3     3682.12     3684.06    137.85 o 
  -5  13   3       67.78       58.79     18.38 o 
  -4  13   3     4180.83     4160.23    187.51 o 
  -3  13   3     2328.21     2272.50     41.42 o 
  -2  13   3     5130.77     5149.82    101.02 o 
  -1  13   3     2532.29     2478.22     50.65 o 
   0  13   3      584.97      640.45     20.24 o 
   1  13   3     3042.59     2968.03     48.42 o 
   2  13   3     1206.89     1256.83     31.53 o 
   3  13   3     3582.69     3366.98     52.12 o 
   4  13   3     2706.88     2739.87     85.31 o 
   5  13   3     2565.11     2218.91     84.86 o 
   6  13   3     1016.73     1160.84     77.30 o 
   7  13   3      479.11      467.66     69.34 o 
   8  13   3     1526.53     1677.96     79.75 o 
   9  13   3      433.57      504.87     70.43 o 
  10  13   3      182.21      270.38     71.99 o 
  11  13   3       30.23       -8.83     85.32 o 
  12  13   3        3.10       18.11     87.75 o 
  13  13   3       51.89        9.28     47.39 o 
 -13  14   3      375.46      422.91     90.10 o 
 -12  14   3       41.44       63.55     53.18 o 
 -11  14   3     1659.00     2021.72    126.52 o 
 -10  14   3       53.96       54.48     10.87 o 
  -9  14   3     2945.22     2811.02    300.66 o 
  -8  14   3       67.15       45.29     22.90 o 
  -7  14   3     7874.06     8264.33    478.14 o 
  -6  14   3     1854.00     1894.50     67.21 o 
  -5  14   3     6090.02     6292.59    280.04 o 
  -4  14   3      863.94     1062.25     88.07 o 
  -3  14   3     8483.59     8486.27    257.27 o 
  -2  14   3     1036.03     1078.15     32.28 o 
  -1  14   3     6760.62     6797.89    105.39 o 
   0  14   3     5120.98     5215.77    109.79 o 
   1  14   3     4261.47     4282.14     65.13 o 
   2  14   3     1982.03     1930.04     34.66 o 
   3  14   3     1644.22     1577.43     32.65 o 
   4  14   3     1400.13     1373.03     61.29 o 
   5  14   3        1.21        0.32     10.95 o 
   6  14   3      193.03      189.94     37.36 o 
   7  14   3       38.06       48.42     49.02 o 
   8  14   3       73.92       41.70     38.62 o 
   9  14   3       62.81       61.54    100.73 o 
  10  14   3      165.07      162.98    121.54 o 
  11  14   3      109.33      105.41    119.74 o 
  12  14   3       32.13      -17.12     51.26 o 
  13  14   3       23.49       46.04     57.75 o 
 -12  15   3       86.45      180.19     77.39 o 
 -11  15   3      225.02      309.66     81.09 o 
 -10  15   3       36.65       30.88      9.54 o 
  -9  15   3      256.35      243.74     35.45 o 
  -8  15   3       26.86        9.33     20.86 o 
  -7  15   3        1.90       -0.72     24.24 o 
  -6  15   3      825.86      863.69    176.81 o 
  -5  15   3     1652.72     1677.99     71.25 o 
  -4  15   3      637.06      647.29     41.27 o 
  -3  15   3     1169.16     1052.25     54.54 o 
  -2  15   3     1222.56     1170.27     26.08 o 
  -1  15   3      665.06      639.89     25.40 o 
   0  15   3      795.04      823.05     27.95 o 
   1  15   3      368.44      381.72     20.64 o 
   2  15   3      562.88      584.56     20.20 o 
   3  15   3     1981.37     1953.96     40.75 o 
   4  15   3        5.65       13.22      8.43 o 
   5  15   3     2123.39     2361.50    140.65 o 
   6  15   3        1.52       -1.23     26.67 o 
   7  15   3      878.95      949.05     70.59 o 
   8  15   3        0.14      -16.04     32.41 o 
   9  15   3      293.42      294.33     67.06 o 
  10  15   3        5.32        7.66     50.54 o 
  11  15   3        0.56      -20.18     56.58 o 
  12  15   3      217.01      335.69     84.87 o 
 -12  16   3        0.21       30.18    109.83 o 
 -11  16   3      104.18      139.02     72.26 o 
 -10  16   3        8.27      -26.58     58.56 o 
  -9  16   3       34.00       33.07     19.51 o 
  -8  16   3      150.23      136.89     27.63 o 
  -7  16   3       87.89      113.34     18.34 o 
  -6  16   3       30.93       30.58     16.28 o 
  -5  16   3      123.53      141.20     21.58 o 
  -4  16   3       69.89       51.63     19.45 o 
  -3  16   3      739.96      689.88     22.09 o 
  -2  16   3       28.57       39.20     10.37 o 
  -1  16   3     2043.17     2019.66     40.20 o 
   0  16   3       20.70       30.25     12.24 o 
   1  16   3      357.48      376.92     18.02 o 
   2  16   3      391.35      406.56     16.71 o 
   3  16   3      612.29      609.62     16.79 o 
   4  16   3     1169.32     1062.06     46.47 o 
   5  16   3     2050.16     2144.24     82.59 o 
   6  16   3     1127.66     1254.83    101.80 o 
   7  16   3     1242.21     1385.45    111.25 o 
   8  16   3      335.19      377.32     68.15 o 
   9  16   3      738.22     1031.05    115.95 o 
  10  16   3      166.93      201.63     77.57 o 
  11  16   3      124.81      180.55     76.94 o 
 -11  17   3        3.35       -3.87     53.25 o 
 -10  17   3       23.91       36.31    115.77 o 
  -9  17   3        1.95       -5.09     17.24 o 
  -8  17   3        4.54       12.73     21.53 o 
  -7  17   3      370.59      354.69     50.00 o 
  -6  17   3      146.03      131.31     23.96 o 
  -5  17   3     1268.24     1338.97     89.01 o 
  -4  17   3      878.04      897.70     47.63 o 
  -3  17   3     1433.21     1312.34     67.69 o 
  -2  17   3     3077.37     3021.62     75.08 o 
  -1  17   3      931.52      926.44     36.23 o 
   0  17   3     1880.91     1943.99     40.20 o 
   1  17   3      899.32      962.21     26.47 o 
   2  17   3     3445.54     3407.45     65.55 o 
   3  17   3     1126.55     1127.49     34.75 o 
   4  17   3     1439.47     1316.54     97.82 o 
   5  17   3     1324.64     1373.58     81.16 o 
   6  17   3      937.36      966.18     67.70 o 
   7  17   3      740.35      827.70     71.28 o 
   8  17   3      143.03      189.74     76.22 o 
   9  17   3      229.56      321.28     85.86 o 
  10  17   3      148.19      197.76     78.65 o 
  11  17   3      107.14      137.07     65.16 o 
 -10  18   3      419.16      524.08     99.37 o 
  -9  18   3        5.91      -20.09     58.02 o 
  -8  18   3      618.44      632.79    119.69 o 
  -7  18   3        0.88       -2.82     21.68 o 
  -6  18   3     2312.84     2290.77    217.53 o 
  -5  18   3       77.38       57.52     33.47 o 
  -4  18   3     2452.95     2669.17     85.20 o 
  -3  18   3        6.44        0.17      5.63 o 
  -2  18   3     2651.16     2553.89     81.86 o 
  -1  18   3      173.92      185.48     16.84 o 
   0  18   3     2057.36     2037.41     44.70 o 
   1  18   3      122.07      138.86     17.89 o 
   2  18   3     1047.38     1127.82     31.16 o 
   3  18   3       10.07       15.80      9.96 o 
   4  18   3      497.08      495.55     26.29 o 
   5  18   3        5.78       12.05     42.46 o 
   6  18   3      104.46      112.84     51.89 o 
   7  18   3      153.77      160.28     57.99 o 
   8  18   3      203.96      221.81     81.36 o 
   9  18   3      153.26      179.54     64.60 o 
  10  18   3        8.67        8.74     58.11 o 
  -9  19   3      215.24      266.32     69.10 o 
  -8  19   3      107.47       59.74     25.39 o 
  -7  19   3       17.17       20.76     15.75 o 
  -6  19   3       97.03       65.31     19.74 o 
  -5  19   3       85.66      101.17     21.35 o 
  -4  19   3      359.04      376.83     31.41 o 
  -3  19   3      295.54      270.67     26.94 o 
  -2  19   3        9.67        3.99      6.81 o 
  -1  19   3      655.10      606.47     26.76 o 
   0  19   3        8.96        8.02     12.54 o 
   1  19   3       75.03       99.67     18.42 o 
   2  19   3       34.71       23.08     10.32 o 
   3  19   3        0.47        6.11     16.60 o 
   4  19   3      143.11      111.18     17.13 o 
   5  19   3        9.64       14.93     21.56 o 
   6  19   3       40.73      146.79     75.94 o 
   7  19   3        3.47       -6.94     54.51 o 
   8  19   3       29.60       67.12    133.52 o 
   9  19   3       38.97       47.84    129.20 o 
  -8  20   3      431.87      614.54    185.06 o 
  -7  20   3       26.34       -1.74     13.62 o 
  -6  20   3      656.92      673.85     77.46 o 
  -5  20   3        6.57       16.72     29.18 o 
  -4  20   3      911.43     1059.21     56.12 o 
  -3  20   3      209.64      282.19     32.96 o 
  -2  20   3     1405.55     1456.21     58.58 o 
  -1  20   3      637.25      618.52     50.69 o 
   0  20   3      982.13     1035.45     28.48 o 
   1  20   3       24.90       20.62     11.80 o 
   2  20   3      269.15      283.90     26.74 o 
   3  20   3       80.63       73.69     20.13 o 
   4  20   3      166.03      112.88     47.31 o 
   5  20   3      201.91      238.45     35.17 o 
   6  20   3      221.49      257.03     62.71 o 
   7  20   3      195.12      279.11     51.46 o 
   8  20   3      269.15      268.66     91.27 o 
  -6  21   3      165.63      139.20     24.06 o 
  -5  21   3      129.27      111.95     24.63 o 
  -4  21   3      149.00      189.01     27.53 o 
  -3  21   3      542.76      560.06     53.83 o 
  -2  21   3      114.23      127.12     26.44 o 
  -1  21   3     1371.33     1471.91     56.88 o 
   0  21   3      114.06      126.16     15.44 o 
   1  21   3     1567.63     1596.19     53.84 o 
   2  21   3      261.03      283.00     26.50 o 
   3  21   3      505.33      556.66     27.83 o 
   4  21   3      398.06      552.30     75.01 o 
   5  21   3      181.33      157.56     60.56 o 
   6  21   3      245.25      269.75     62.03 o 
  -4  22   3        0.13       51.95     35.18 o 
  -3  22   3      551.42      664.41     46.12 o 
  -2  22   3      100.66       93.68     33.53 o 
  -1  22   3      603.50      674.83     59.86 o 
   0  22   3       85.69       90.70     33.56 o 
   1  22   3      314.91      318.82     20.38 o 
   2  22   3       77.27       31.24     17.31 o 
   3  22   3      182.05      163.17     22.38 o 
   4  22   3      198.22      209.85     37.45 o 
 -16   0   4      145.67      145.81     27.32 o 
 -14   0   4      568.69      572.55     44.15 o 
 -12   0   4      655.03      617.09     99.06 o 
 -10   0   4     4138.27     4137.88    176.64 o 
  -8   0   4    17167.07    17258.52    497.43 o 
  -6   0   4    33347.43    34234.19   1017.41 o 
  -4   0   4    46163.52    46049.84   1492.29 o 
  -2   0   4   155724.48   153865.73   6845.81 o 
   2   0   4   106231.03   103209.48   3923.05 o 
   4   0   4    36556.10    35893.30   1313.95 o 
   6   0   4     9739.36     9520.37    575.17 o 
   8   0   4     2027.37     2045.23     65.32 o 
  10   0   4     2811.44     2947.33     81.38 o 
  12   0   4      754.08      793.14     32.60 o 
  14   0   4      131.93      102.75     16.62 o 
  16   0   4       19.56       41.14     35.72 o 
 -16   1   4      252.21      256.55     36.49 o 
 -15   1   4       11.91       21.46     15.38 o 
 -14   1   4      310.81      301.85     26.90 o 
 -13   1   4        1.26       -5.22     18.85 o 
 -12   1   4     3103.65     2979.46    140.27 o 
 -11   1   4      701.58      712.89     63.72 o 
 -10   1   4     9190.16     9166.36    229.70 o 
  -9   1   4     1385.34     1583.24     79.37 o 
  -8   1   4     5066.58     5048.96    121.09 o 
  -7   1   4      466.13      540.85     40.47 o 
  -6   1   4     2569.41     2621.19     77.70 o 
  -4   1   4      223.18      171.96     26.63 o 
  -3   1   4     1961.77     2178.27     65.03 o 
  -2   1   4     2998.32     2914.58     70.99 o 
  -1   1   4    54504.52    54938.11   1264.06 o 
   0   1   4     2275.95     2395.37     48.19 o 
   1   1   4    11910.19    12093.51    205.64 o 
   2   1   4    25037.70    24898.39    454.16 o 
   3   1   4    10638.80    10010.63    150.51 o 
   4   1   4    11446.44    11245.39    187.50 o 
   5   1   4     6461.50     5820.91    150.96 o 
   6   1   4     6568.83     6494.17    187.33 o 
   7   1   4     6070.85     6234.07    145.15 o 
   8   1   4     2778.73     2642.37     43.60 o 
   9   1   4     3313.58     3402.55     71.53 o 
  10   1   4      203.34      176.30     24.59 o 
  11   1   4      337.12      302.81     32.90 o 
  12   1   4      367.55      301.05     35.97 o 
  13   1   4        1.40       -4.03     15.33 o 
  14   1   4       15.59       27.42     14.01 o 
  15   1   4      131.54       97.48     17.28 o 
  16   1   4       18.05       17.19     26.69 o 
 -16   2   4      109.69      169.47     25.14 o 
 -15   2   4        2.47       13.73     15.36 o 
 -14   2   4      291.08      274.81     21.52 o 
 -13   2   4       31.79       19.17     27.13 o 
 -12   2   4      110.68      118.99     25.91 o 
 -11   2   4       21.86       62.45     37.36 o 
 -10   2   4     1391.96     1300.59     71.67 o 
  -9   2   4       22.32       78.23     34.88 o 
  -8   2   4     2569.61     2525.07     86.76 o 
  -7   2   4      184.34      234.53     31.28 o 
  -6   2   4     4527.24     4795.73    122.35 o 
  -4   2   4     3839.62     4115.64     89.46 o 
  -3   2   4     3129.49     3260.73     71.15 o 
  -2   2   4     1675.52     1556.09     56.91 o 
  -1   2   4     3460.90     3367.27     70.57 o 
   0   2   4    36765.04    36802.02    758.21 o 
   1   2   4     6055.88     5892.09    117.48 o 
   2   2   4     7270.21     6604.22     92.25 o 
   3   2   4     6008.34     6156.01     92.38 o 
   4   2   4     8457.88     8420.15    111.01 o 
   5   2   4        2.83        9.11      7.78 o 
   9   2   4      799.89      885.17     32.66 o 
  10   2   4     3474.98     3577.68     91.72 o 
  11   2   4     1235.29     1440.34     53.60 o 
  12   2   4     2564.44     2677.19     81.47 o 
  13   2   4     1178.96     1230.68     37.70 o 
  14   2   4      521.69      573.51     36.91 o 
  15   2   4      274.47      303.49     30.65 o 
  16   2   4       46.36       44.08     15.46 o 
 -16   3   4       38.81       26.86     13.87 o 
 -15   3   4      781.67      806.59     32.92 o 
 -14   3   4       75.17      301.94    125.94 o 
 -13   3   4     1266.56     1298.28     54.71 o 
 -12   3   4       37.22      231.80    140.07 o 
 -11   3   4     4639.69     4587.25    112.99 o 
 -10   3   4       82.97       96.41     49.56 o 
  -9   3   4     6095.13     6030.89    153.61 o 
  -8   3   4        1.77       30.97     27.89 o 
  -7   3   4     4513.42     4411.56    103.59 o 
  -5   3   4     5449.30     5753.32    122.94 o 
  -3   3   4     1051.35     1079.19     35.65 o 
  -2   3   4    22053.15    23736.78    441.50 o 
  -1   3   4     6395.22     6437.27    123.94 o 
   0   3   4    10652.94    10999.36    178.97 o 
   1   3   4     5238.73     5147.36     92.30 o 
   2   3   4    13071.46    13132.93    213.87 o 
   3   3   4     7104.79     6619.08     98.36 o 
   4   3   4     6016.36     6364.69    124.05 o 
   5   3   4     3090.88     2726.18     64.98 o 
   6   3   4      300.86      297.35     12.48 o 
   7   3   4    27695.23    28805.71    524.42 o 
   8   3   4     1722.90     1637.94     36.89 o 
   9   3   4     3975.35     3951.95    109.12 o 
  10   3   4      794.20      858.73     43.82 o 
  11   3   4      174.72      185.27     24.91 o 
  12   3   4       76.60       84.79     24.07 o 
  13   3   4       63.09       50.02     17.97 o 
  14   3   4      570.43      582.26     28.76 o 
  15   3   4        0.53        5.38     18.25 o 
  16   3   4      249.18      273.18     21.95 o 
 -16   4   4      170.08      179.32     18.52 o 
 -15   4   4      241.97      260.27     26.96 o 
 -14   4   4      542.04      619.01     45.26 o 
 -13   4   4      195.98      192.43     27.60 o 
 -12   4   4      289.98      316.88     32.13 o 
 -11   4   4     1205.91     1184.65     51.56 o 
 -10   4   4       45.17       79.38     35.52 o 
  -9   4   4     8917.19     8972.42    225.21 o 
  -8   4   4       29.35       24.57     28.23 o 
  -7   4   4    14090.92    13875.32    275.73 o 
  -6   4   4       36.97       48.80     18.33 o 
  -5   4   4    36874.48    38121.55    812.41 o 
  -4   4   4      973.38     1046.17     37.70 o 
  -3   4   4    49422.29    50836.48   1150.03 o 
  -2   4   4     1471.55     1699.62     44.13 o 
  -1   4   4   101303.20   101879.43   2779.04 o 
   0   4   4     4172.59     4116.69     93.86 o 
   1   4   4    46852.21    45095.13    858.23 o 
   3   4   4    39117.72    39022.13    711.33 o 
   5   4   4    16457.12    16528.93    333.39 o 
   6   4   4     1239.07     1203.23     33.18 o 
   7   4   4     1476.70     1484.89     39.47 o 
   8   4   4     4534.89     4640.36    124.80 o 
   9   4   4       97.18      127.89     18.88 o 
  10   4   4     4855.07     5194.05    145.51 o 
  11   4   4     1638.06     1666.00     79.56 o 
  12   4   4     1136.84     1217.33     47.95 o 
  13   4   4      205.90      225.34     33.50 o 
  14   4   4      421.94      514.33     32.61 o 
  15   4   4        2.31        5.72     15.12 o 
  16   4   4      214.20      274.13     29.68 o 
 -16   5   4        8.46        2.56     18.64 o 
 -15   5   4       10.97        8.61     15.85 o 
 -14   5   4       64.34       22.47     31.29 o 
 -13   5   4      213.36       97.48     85.60 o 
 -12   5   4       74.20       73.01     25.46 o 
 -11   5   4      692.49      633.09     36.70 o 
 -10   5   4      433.19      473.41     32.44 o 
  -9   5   4     1699.94     1706.69     75.42 o 
  -8   5   4      331.31      354.82     35.07 o 
  -7   5   4       40.45       42.35     17.95 o 
  -6   5   4       21.18       48.29     20.36 o 
  -5   5   4     3351.32     3763.21     76.08 o 
  -4   5   4     3986.25     4416.49     88.49 o 
  -3   5   4      891.14      870.76     23.89 o 
  -1   5   4       37.31       15.77     12.95 o 
   0   5   4     5636.42     5440.89     79.91 o 
   1   5   4     4419.17     4120.19     75.85 o 
   2   5   4    13820.01    13797.27    230.00 o 
   3   5   4     9643.08     9138.05    137.43 o 
   4   5   4     7588.81     7610.74    162.51 o 
   5   5   4    11247.38    10973.77    276.74 o 
   6   5   4     1749.10     1629.50     43.09 o 
   7   5   4     9836.60    10013.26    233.45 o 
   8   5   4      670.70      678.94     32.28 o 
   9   5   4      835.27      791.22     31.36 o 
  10   5   4      203.51      269.33     29.56 o 
  11   5   4       58.96       57.71     17.41 o 
  12   5   4     1300.95     1412.42     41.54 o 
  13   5   4       51.39       44.24     18.07 o 
  14   5   4       31.59       58.45     22.56 o 
  15   5   4        0.00        2.96     13.21 o 
  16   5   4       54.06       71.67     20.40 o 
 -16   6   4      201.47      117.95     52.48 o 
 -15   6   4       76.23       29.19     18.62 o 
 -14   6   4        6.76        6.31     42.71 o 
 -13   6   4      333.48      367.91     43.82 o 
 -12   6   4      341.01      331.02     37.56 o 
 -11   6   4     2009.35     1983.50     61.76 o 
 -10   6   4      182.21      212.79     29.79 o 
  -9   6   4     8253.42     8498.15    234.02 o 
  -8   6   4     1716.04     1700.66     49.36 o 
  -7   6   4     3318.50     3353.38     75.21 o 
  -6   6   4     6072.93     6138.79    124.27 o 
  -5   6   4     6058.33     5885.77    113.58 o 
  -4   6   4    21954.99    22098.96    425.11 o 
  -3   6   4    10058.02     9769.42    157.52 o 
  -2   6   4    23886.25    22958.77    438.19 o 
  -1   6   4    14618.36    14059.89    261.61 o 
   0   6   4    32313.26    32933.25    658.06 o 
   1   6   4     7114.33     6933.49    106.69 o 
   2   6   4     4302.16     4405.14     69.57 o 
   3   6   4    17190.83    17574.16    282.49 o 
   4   6   4     2616.39     2730.04     63.82 o 
   5   6   4     2617.28     2343.22     52.63 o 
   6   6   4      595.39      616.25     27.63 o 
   8   6   4        0.14       14.40     17.16 o 
   9   6   4     3608.17     3702.99    219.34 o 
  10   6   4      334.05      360.38     24.42 o 
  11   6   4     2807.20     2796.99    122.68 o 
  12   6   4     1585.24     1628.98     48.51 o 
  13   6   4      678.05      686.26     38.16 o 
  14   6   4      743.31      755.70     37.46 o 
  15   6   4      140.89      164.30     22.55 o 
 -16   7   4      307.97      331.55     57.39 o 
 -15   7   4       71.03       83.35     32.80 o 
 -14   7   4      773.02      682.68    134.33 o 
 -13   7   4        8.06       14.94     25.69 o 
 -12   7   4      832.85      844.32     92.39 o 
 -11   7   4      212.77      159.23     20.17 o 
 -10   7   4     3653.28     3620.25    110.35 o 
  -9   7   4        2.81       10.41     16.32 o 
  -8   7   4     5419.87     5530.25    114.14 o 
  -7   7   4        3.31       24.02     10.83 o 
  -6   7   4     9797.16    10435.21    202.95 o 
  -5   7   4      209.44      222.73     22.20 o 
  -4   7   4     3704.10     3773.45     73.96 o 
  -3   7   4      224.38      372.70     23.45 o 
  -2   7   4      306.32      335.33     34.94 o 
  -1   7   4        0.81       28.47     16.20 o 
   0   7   4     2494.42     2446.10     46.09 o 
   1   7   4     1921.86     1966.68     40.93 o 
   2   7   4      574.51      556.04     13.87 o 
   3   7   4      305.18      349.95     13.13 o 
   4   7   4      145.53      161.56      8.99 o 
   5   7   4      456.20      451.75     21.67 o 
   6   7   4      600.87      591.91     23.16 o 
   7   7   4        0.48        9.23     12.13 o 
   8   7   4     2789.93     2674.02    106.86 o 
   9   7   4       34.02       34.02     14.42 o 
  10   7   4      243.63      237.61     21.50 o 
  11   7   4      466.56      515.86     57.42 o 
  12   7   4      342.04      368.26     24.82 o 
  13   7   4      301.69      347.56     41.87 o 
  14   7   4       13.32       17.47     14.76 o 
  15   7   4      193.06      215.03     19.63 o 
 -14   8   4       64.96       63.76     27.33 o 
 -13   8   4     1043.21      926.27     41.26 o 
 -12   8   4       78.59      102.37     17.59 o 
 -11   8   4      213.29      189.90     28.67 o 
 -10   8   4     1430.77     1257.92     89.52 o 
  -9   8   4      913.49      900.71     37.56 o 
  -8   8   4     8401.75     8481.91    245.92 o 
  -7   8   4      220.08      199.65     27.75 o 
  -6   8   4     9317.04     9293.39    163.73 o 
  -5   8   4      525.27      526.01     16.99 o 
  -4   8   4    14019.18    13441.51    315.49 o 
  -3   8   4        3.02       13.67     10.42 o 
  -2   8   4    12886.33    12701.47    303.65 o 
  -1   8   4     4546.15     4522.28     93.28 o 
   0   8   4    18322.82    18660.52    295.98 o 
   1   8   4      342.32      375.67     17.30 o 
   2   8   4    15547.10    16198.83    227.73 o 
   3   8   4      818.25      784.53     18.45 o 
   4   8   4     4864.27     4999.22     90.05 o 
   5   8   4     8057.51     8125.30    155.77 o 
   6   8   4       12.29       35.54     13.37 o 
   7   8   4     9974.33    10490.27    247.19 o 
   8   8   4       72.78       68.54     20.16 o 
   9   8   4     2395.26     2502.26     85.14 o 
  10   8   4      149.38      164.38     17.17 o 
  11   8   4     2765.79     2921.99    133.60 o 
  12   8   4       95.25      102.36     18.12 o 
  13   8   4      473.06      524.26     47.28 o 
  14   8   4       77.93       72.50     17.65 o 
  15   8   4      628.29      844.15     76.37 o 
 -15   9   4       39.96       43.70     47.57 o 
 -14   9   4      333.71      369.21     69.01 o 
 -13   9   4       15.77       11.60     17.00 o 
 -12   9   4      164.17      135.05     13.92 o 
 -11   9   4      576.09      646.12    110.64 o 
 -10   9   4       76.75       70.19     16.13 o 
  -9   9   4      904.71      822.31     48.00 o 
  -8   9   4       33.41       32.72     10.79 o 
  -7   9   4      170.81      171.61     20.19 o 
  -6   9   4     1476.78     1398.08    102.98 o 
  -5   9   4       19.92       28.42      8.13 o 
  -4   9   4     3723.60     3906.23     95.12 o 
  -3   9   4      817.80      716.01     31.99 o 
  -2   9   4     2338.46     2202.87     59.24 o 
  -1   9   4     4643.56     4400.09     90.77 o 
   1   9   4     5714.78     5550.85     75.20 o 
   2   9   4     2588.49     2560.35     35.17 o 
   3   9   4     8959.92     9264.08    121.89 o 
   4   9   4     4726.00     4681.23     69.48 o 
   5   9   4     3639.50     3416.53     64.22 o 
   6   9   4      755.30      765.99     26.69 o 
   7   9   4     2921.04     3113.71    151.33 o 
   8   9   4      248.91      246.04     20.50 o 
   9   9   4      796.62      792.95     74.19 o 
  10   9   4       14.34       26.32     13.26 o 
  11   9   4     1063.87     1134.23    115.53 o 
  12   9   4       26.92       16.32     17.69 o 
  13   9   4      331.75      387.77     61.16 o 
  14   9   4       15.14        6.99     38.21 o 
  15   9   4       36.85       47.07     51.66 o 
 -15  10   4       30.75       -1.26     39.10 o 
 -14  10   4      391.17      470.75     78.65 o 
 -13  10   4      165.97      142.84     63.02 o 
 -12  10   4      387.18      326.55      8.35 o 
 -11  10   4      345.09      317.87     10.02 o 
 -10  10   4     3221.45     2795.18    223.02 o 
  -9  10   4     3018.58     3097.00    188.20 o 
  -8  10   4      883.58      852.22     78.99 o 
  -7  10   4     3798.10     3764.69    122.35 o 
  -6  10   4     1225.42     1156.61     95.04 o 
  -5  10   4    14998.63    15319.50    254.64 o 
  -4  10   4     5747.25     5513.11    153.07 o 
  -3  10   4    39904.39    41735.16   1149.07 o 
  -2  10   4     4194.30     3965.97     90.07 o 
  -1  10   4    35704.48    35607.86    620.34 o 
   0  10   4     3281.84     3034.05     49.51 o 
   1  10   4    16967.98    17043.68    239.46 o 
   2  10   4     8338.25     8707.24    112.40 o 
   3  10   4     6069.62     6060.32     95.40 o 
   4  10   4     8506.22     8605.12    148.07 o 
   5  10   4     3488.04     3411.02     73.13 o 
   6  10   4     7100.76     7286.89    278.73 o 
   7  10   4      666.25      620.18     41.76 o 
   8  10   4      803.23      788.46     33.03 o 
   9  10   4      122.02      120.98     18.43 o 
  10  10   4     1116.01     1043.78     57.34 o 
  11  10   4      536.26      512.56     56.51 o 
  12  10   4      577.92      529.92     74.81 o 
  13  10   4      159.03      191.82     43.58 o 
  14  10   4      113.97      150.36     61.28 o 
 -14  11   4       13.90        3.69     43.79 o 
 -13  11   4      474.02      596.70    144.96 o 
 -12  11   4       33.43       23.93     11.35 o 
 -11  11   4      987.48      826.18    101.09 o 
 -10  11   4       13.19       26.96     14.91 o 
  -9  11   4      424.99      426.88     49.18 o 
  -8  11   4      622.37      613.61     94.03 o 
  -7  11   4      168.08      222.19     32.05 o 
  -6  11   4       24.91       36.61     16.45 o 
  -5  11   4     1772.16     1760.48     57.32 o 
  -4  11   4      385.52      386.61     16.47 o 
  -3  11   4     1596.97     1635.33     35.24 o 
  -2  11   4       22.90       24.79     11.60 o 
  -1  11   4      187.08      217.50     15.41 o 
   1  11   4      518.25      529.87     21.29 o 
   2  11   4      875.41      810.81     21.07 o 
   4  11   4     2262.06     2197.51     43.51 o 
   5  11   4       26.00       39.65      8.96 o 
   6  11   4     2136.28     2230.77     76.56 o 
   7  11   4      137.17      155.60     21.21 o 
   8  11   4      210.01      223.47     25.07 o 
   9  11   4      303.23      262.02     25.95 o 
  10  11   4      478.63      424.20     30.81 o 
  11  11   4      376.37      320.59     59.24 o 
  12  11   4      186.08      251.89     56.03 o 
  13  11   4       62.44       34.36     37.29 o 
  14  11   4      136.59      187.73     66.98 o 
 -14  12   4      201.34      313.44     76.13 o 
 -13  12   4      173.48      197.13     69.82 o 
 -12  12   4      253.44      195.68     52.75 o 
 -11  12   4        0.45        4.85     16.05 o 
 -10  12   4        2.73        7.01     17.90 o 
  -9  12   4       77.81       87.68     16.08 o 
  -8  12   4       12.41       18.77     23.75 o 
  -7  12   4      236.35      254.67     37.27 o 
  -6  12   4       62.26       67.28     19.00 o 
  -5  12   4     1076.01     1014.17     54.63 o 
  -4  12   4      811.78      733.75     19.55 o 
  -3  12   4     3598.35     3373.77     72.25 o 
  -2  12   4     4900.70     4699.49     81.54 o 
  -1  12   4     3181.05     3180.96     55.77 o 
   0  12   4       25.98       36.27     17.02 o 
   1  12   4     1670.76     1822.88     35.10 o 
   2  12   4       75.04       83.58     11.52 o 
   3  12   4       16.72       39.10     10.07 o 
   4  12   4      864.24      837.02     23.09 o 
   5  12   4       63.71       55.24     10.57 o 
   6  12   4     3693.55     4019.17    193.14 o 
   7  12   4     1460.99     1689.36    152.79 o 
   8  12   4     3497.75     3217.93    262.17 o 
   9  12   4      948.92      762.28     99.75 o 
  10  12   4      811.47      582.31     99.03 o 
  11  12   4     1244.94     1598.16    139.38 o 
  12  12   4      332.08      391.38     64.40 o 
  13  12   4      379.07      421.35     62.71 o 
  14  12   4      309.04      469.17    104.03 o 
 -13  13   4      469.82      493.18     89.82 o 
 -12  13   4       68.09      129.11     63.97 o 
 -11  13   4      174.96      181.29     32.17 o 
 -10  13   4      541.29      564.15     47.57 o 
  -9  13   4      418.58      473.50     84.36 o 
  -8  13   4      963.39      990.03    193.42 o 
  -7  13   4     1843.21     1956.02     87.96 o 
  -6  13   4     2341.62     2458.87    123.69 o 
  -5  13   4     1507.14     1567.03    111.95 o 
  -4  13   4        0.04       11.57      6.88 o 
  -3  13   4      592.07      604.09     26.88 o 
  -2  13   4       56.95       50.20     11.91 o 
  -1  13   4      206.60      236.13     21.15 o 
   0  13   4     2193.05     2127.72     44.74 o 
   1  13   4      378.90      384.62     22.90 o 
   2  13   4     2929.50     2889.74     45.75 o 
   3  13   4      478.68      459.59     22.24 o 
   4  13   4     2982.38     2865.19     62.72 o 
   5  13   4       58.88      102.53     19.29 o 
   6  13   4     3224.64     3373.79    119.41 o 
   7  13   4       78.06       63.18     15.29 o 
   8  13   4     1440.08     1611.24    136.49 o 
   9  13   4        2.15        4.77     27.94 o 
  10  13   4      143.18      266.04     60.20 o 
  11  13   4      231.23      264.59     62.04 o 
  12  13   4      223.37      341.18     69.28 o 
  13  13   4        1.60       16.47     52.56 o 
 -13  14   4      316.08      337.14    151.45 o 
 -12  14   4      326.71      483.63     88.38 o 
 -11  14   4      361.23      289.38     33.11 o 
 -10  14   4      643.96      633.82    131.53 o 
  -9  14   4      229.49      190.42     31.26 o 
  -8  14   4     3366.77     3524.62    245.78 o 
  -7  14   4      138.43      106.97     35.07 o 
  -6  14   4     4741.64     4819.72    277.07 o 
  -5  14   4     1053.25     1094.06    110.34 o 
  -4  14   4     7598.31     7254.32    196.71 o 
  -3  14   4     2933.93     2827.93     57.07 o 
  -2  14   4     6354.42     6412.49    136.88 o 
  -1  14   4      554.05      561.36     20.79 o 
   0  14   4    14432.77    14574.02    262.07 o 
   1  14   4       70.28       83.82     15.34 o 
   2  14   4     7593.38     7745.52    109.50 o 
   3  14   4     1825.37     1815.55     34.87 o 
   4  14   4     4663.40     4660.72    101.33 o 
   5  14   4     1257.26     1175.44     49.61 o 
   6  14   4     2090.24     1698.62    256.30 o 
   7  14   4     1472.47     1541.01     77.41 o 
   8  14   4      767.93      827.70     71.28 o 
   9  14   4      184.30      171.30     40.55 o 
  10  14   4       92.08       88.13     51.73 o 
  11  14   4       84.30       95.32     63.70 o 
  12  14   4        0.87      -32.39     55.56 o 
  13  14   4       66.96       52.80    113.97 o 
 -12  15   4       91.86       86.58     69.19 o 
 -11  15   4       90.94      136.94    127.03 o 
 -10  15   4      124.89       87.27     22.97 o 
  -9  15   4       54.64       62.69     29.13 o 
  -8  15   4      588.58      579.82    101.47 o 
  -7  15   4        1.14        9.23     13.79 o 
  -6  15   4      968.94     1017.47     51.26 o 
  -5  15   4      292.64      434.47    114.65 o 
  -4  15   4       64.59       52.16      6.64 o 
  -3  15   4     1727.68     1672.30     33.40 o 
  -2  15   4       10.88       34.87     11.72 o 
  -1  15   4     1197.00     1079.91     28.56 o 
   0  15   4      147.98      195.44     28.21 o 
   1  15   4     2747.67     2726.16     44.74 o 
   2  15   4      664.24      619.45     20.89 o 
   3  15   4     2997.24     3021.73     55.81 o 
   4  15   4       25.00       30.43      9.39 o 
   5  15   4     2213.86     2117.85    131.57 o 
   6  15   4        5.31        1.75     27.11 o 
   7  15   4     1236.33     1330.63     82.34 o 
   8  15   4       12.33       37.36     37.12 o 
   9  15   4      921.65     1010.59     76.82 o 
  10  15   4       56.95       29.10    102.98 o 
  11  15   4      288.75      341.45     80.92 o 
  12  15   4       15.90      394.40    158.92 o 
 -12  16   4       22.73       28.69     52.11 o 
 -11  16   4      149.56      150.51     63.26 o 
 -10  16   4      465.62      462.48     60.94 o 
  -9  16   4        8.21       15.40     13.43 o 
  -8  16   4      694.93      655.27     47.25 o 
  -7  16   4        1.02        0.89     14.66 o 
  -6  16   4       58.71       96.48     20.73 o 
  -5  16   4        8.09       12.26     18.16 o 
  -4  16   4       29.39       42.53     30.66 o 
  -3  16   4       73.64       64.39      8.24 o 
  -2  16   4       41.81       28.28     10.38 o 
  -1  16   4      342.51      326.42     19.76 o 
   0  16   4      166.00      173.49     16.69 o 
   1  16   4        7.85        4.00     10.03 o 
   2  16   4     1456.02     1440.80     27.89 o 
   3  16   4       33.35       32.84     11.26 o 
   4  16   4      934.88      941.67     32.05 o 
   5  16   4      484.87      438.50     33.05 o 
   6  16   4     1132.06     1283.34     63.83 o 
   7  16   4      971.67     1120.00     70.63 o 
   8  16   4      800.37      926.48     63.88 o 
   9  16   4      537.11      568.48     81.66 o 
  10  16   4      679.62      859.05    101.24 o 
  11  16   4      115.89      121.76     57.50 o 
 -11  17   4      643.76      891.31    122.89 o 
 -10  17   4       62.97      117.93     73.25 o 
  -9  17   4      822.71      800.26    158.52 o 
  -8  17   4      589.07      582.08    133.09 o 
  -7  17   4      654.25      655.02     46.67 o 
  -6  17   4      965.90     1042.69    128.56 o 
  -5  17   4      338.06      436.56     67.14 o 
  -4  17   4      961.12      976.00     61.52 o 
  -3  17   4       14.93       22.26     10.68 o 
  -2  17   4        0.62        2.36     12.28 o 
  -1  17   4      200.76      189.78     22.26 o 
   0  17   4      167.21      177.71     15.42 o 
   1  17   4      682.33      629.47     22.35 o 
   2  17   4       46.83       28.63     12.88 o 
   3  17   4     1261.86     1288.39     48.80 o 
   4  17   4        1.31       -0.56      8.40 o 
   5  17   4     1746.14     1645.33    145.48 o 
   6  17   4       33.39       52.12     30.46 o 
   7  17   4     1025.11     1208.54     74.49 o 
   8  17   4       47.89       56.15     34.17 o 
   9  17   4      189.32      211.05     48.92 o 
  10  17   4      180.62      397.96     66.00 o 
 -10  18   4      107.43      124.06    133.34 o 
  -9  18   4      418.99      358.26     97.80 o 
  -8  18   4        3.02       10.30     23.57 o 
  -7  18   4      847.75      880.03     78.04 o 
  -6  18   4       82.44      106.93     30.28 o 
  -5  18   4     1006.66     1073.59     53.77 o 
  -4  18   4      185.97      177.18     41.07 o 
  -3  18   4     1965.40     1771.43    109.28 o 
  -2  18   4      142.47      149.77     17.15 o 
  -1  18   4     2493.70     2585.04     65.22 o 
   0  18   4       22.99       36.87     14.07 o 
   1  18   4     2025.74     1976.46     55.00 o 
   2  18   4       33.29       31.02     11.11 o 
   3  18   4     1884.00     1809.89     70.36 o 
   4  18   4        5.73       12.94     12.25 o 
   5  18   4     1061.24     1139.21     64.25 o 
   6  18   4       38.83       52.61     30.23 o 
   7  18   4      558.97      621.62     48.18 o 
   8  18   4       75.24       73.26     32.68 o 
   9  18   4      241.56      360.94     61.42 o 
  -9  19   4       45.14       79.01     69.64 o 
  -8  19   4       48.21       55.67     27.52 o 
  -7  19   4      102.20       85.21     20.76 o 
  -6  19   4       43.27       55.05     20.04 o 
  -5  19   4      370.34      365.35     30.44 o 
  -4  19   4       39.93       38.82     19.83 o 
  -3  19   4       79.24       67.50     22.59 o 
  -2  19   4      525.36      491.85     31.92 o 
  -1  19   4      237.85      257.67     16.71 o 
   0  19   4      855.69      847.22     29.68 o 
   1  19   4      199.22      217.13     17.12 o 
   2  19   4     1597.05     1558.28     37.92 o 
   3  19   4      191.39      164.05     40.38 o 
   4  19   4      769.20      816.58     36.62 o 
   5  19   4       33.46       -3.44     33.91 o 
   6  19   4      495.07      576.26     60.77 o 
   7  19   4       19.15        7.53     35.84 o 
   8  19   4      499.64      600.66    112.80 o 
  -8  20   4       87.83       88.97     23.51 o 
  -7  20   4      924.26      947.80     47.93 o 
  -6  20   4       57.73       60.38     39.37 o 
  -5  20   4     1043.85     1174.40     56.36 o 
  -4  20   4        6.95       -9.53     25.00 o 
  -3  20   4      787.54      835.44     45.55 o 
  -2  20   4       53.80       44.18     24.71 o 
  -1  20   4      892.73      906.44     29.69 o 
   0  20   4       21.34       26.19     12.35 o 
   1  20   4     1203.92     1228.80     30.96 o 
   2  20   4      285.27      319.96     24.42 o 
   3  20   4     1034.73     1133.29     34.12 o 
   4  20   4       26.21       23.79     12.71 o 
   5  20   4      954.62     1125.07     62.59 o 
   6  20   4       10.25      -15.16     26.22 o 
   7  20   4      343.33      377.89     53.61 o 
  -6  21   4      313.54      322.43     43.01 o 
  -5  21   4        0.12       10.14     19.08 o 
  -4  21   4      106.89       91.81     24.15 o 
  -3  21   4        5.93        8.40     17.83 o 
  -2  21   4       17.64       27.01     18.52 o 
  -1  21   4        0.01       -5.32     16.21 o 
   0  21   4        8.27       10.08     10.70 o 
   1  21   4        0.54       -4.17     16.46 o 
   2  21   4      168.25      149.92     25.12 o 
   3  21   4        0.07      -12.04     12.52 o 
   4  21   4      553.44      543.97     73.11 o 
   5  21   4        0.13       -4.80     23.52 o 
   6  21   4      185.63      264.28     42.13 o 
  -4  22   4      164.83      106.12     33.22 o 
  -3  22   4       89.65       60.09     29.58 o 
  -2  22   4      209.25      244.13     32.29 o 
  -1  22   4       23.24       36.94     19.10 o 
   0  22   4      299.34      336.58     46.72 o 
   1  22   4        1.53       11.04     14.05 o 
   2  22   4      308.19      329.42     39.78 o 
   3  22   4      135.24      129.02     20.84 o 
 -15   0   5        0.81        1.89     38.20 o 
 -13   0   5      101.49       85.30     57.59 o 
 -11   0   5      524.14      593.24    103.97 o 
  -9   0   5      248.49      238.52     64.13 o 
  -7   0   5      777.32      737.48     74.41 o 
  -5   0   5    11812.20    11898.58    368.64 o 
  -3   0   5    18678.14    18204.07    518.06 o 
   1   0   5    69511.98    69003.13   2325.76 o 
   3   0   5    11091.68    10757.11    261.01 o 
   5   0   5    25896.87    25997.05    989.92 o 
   7   0   5     4700.83     4439.98    333.26 o 
   9   0   5     2710.62     2593.01    120.37 o 
  11   0   5       32.74       43.25     36.70 o 
  13   0   5      499.49      553.68     67.10 o 
  15   0   5      220.25      187.57     60.87 o 
 -16   1   5      362.02      379.36     44.16 o 
 -15   1   5       29.11       26.20     18.64 o 
 -14   1   5      644.93      656.86     38.98 o 
 -13   1   5      666.19      727.96     66.73 o 
 -12   1   5      472.98      458.67     60.04 o 
 -11   1   5     1481.89     1392.87     76.42 o 
 -10   1   5      123.23      150.97     46.98 o 
  -9   1   5    10039.54    10116.49    226.34 o 
  -8   1   5     3196.59     3314.21     97.69 o 
  -7   1   5    32782.66    34815.52    807.37 o 
  -6   1   5    12099.09    12628.13    245.51 o 
  -5   1   5    27666.08    28568.90    622.94 o 
  -4   1   5     2984.60     3009.59     77.55 o 
  -2   1   5    20118.56    20677.50    379.34 o 
  -1   1   5     8935.09     8676.23    156.10 o 
   1   1   5     4042.24     4405.76     76.39 o 
   2   1   5    10372.49     9987.00    159.87 o 
   3   1   5      353.78      471.95     18.37 o 
   4   1   5    30650.79    29314.95    451.53 o 
   5   1   5     8484.66     8495.39    250.67 o 
   6   1   5    21492.34    21380.89    617.32 o 
   7   1   5     2076.05     1934.95     66.95 o 
   8   1   5     7061.85     6938.22    210.78 o 
   9   1   5     6588.69     6276.16    141.09 o 
  10   1   5     2574.15     2820.99    103.93 o 
  11   1   5     1501.98     1561.96     77.13 o 
  12   1   5     1940.64     2173.54     84.54 o 
  13   1   5      156.15      181.68     39.07 o 
  14   1   5     1292.48     1488.38     59.21 o 
  15   1   5       84.76       80.72     27.94 o 
  16   1   5      132.00      174.50     39.47 o 
 -16   2   5       53.02       54.08     16.53 o 
 -15   2   5       39.53       39.40     16.52 o 
 -14   2   5      107.96       93.33     36.69 o 
 -13   2   5      110.15      162.98     29.72 o 
 -12   2   5       60.76       56.66     34.92 o 
 -11   2   5      113.70       98.16     36.75 o 
 -10   2   5       82.93      102.08     40.05 o 
  -9   2   5      194.96      197.92     45.79 o 
  -8   2   5      586.41      708.97     50.58 o 
  -7   2   5      403.35      473.93     54.63 o 
  -6   2   5     4992.80     5353.95    114.56 o 
  -5   2   5      243.08      340.97     31.45 o 
  -4   2   5      118.33       89.06     28.19 o 
  -3   2   5      139.81      179.81     24.53 o 
  -2   2   5     6523.58     6929.75    131.11 o 
  -1   2   5      963.90      887.32     32.20 o 
   1   2   5     3023.16     2895.09     53.69 o 
   2   2   5    14263.70    14710.92    243.26 o 
   3   2   5      654.01      642.45     20.06 o 
   4   2   5     1817.16     1812.65     42.33 o 
   5   2   5     2946.95     2865.34     45.33 o 
   6   2   5     1466.55     1553.49     44.81 o 
   7   2   5     4714.12     4535.58    167.31 o 
   8   2   5      262.27      261.15     14.76 o 
   9   2   5     1281.77     1217.83     31.45 o 
  10   2   5      178.48      164.43     16.90 o 
  11   2   5      264.09      301.01     23.59 o 
  12   2   5       11.11        8.44     15.76 o 
  13   2   5       19.09       35.16     17.24 o 
  14   2   5        8.81       -7.16     14.54 o 
  15   2   5       17.37       11.73     22.60 o 
  16   2   5       66.25       45.06     34.21 o 
 -16   3   5       77.16      105.61     17.57 o 
 -15   3   5     1257.92     1154.78     45.40 o 
 -14   3   5     1414.00     1497.19     59.40 o 
 -13   3   5      699.75      665.67     44.64 o 
 -12   3   5     3405.99     3353.71    144.07 o 
 -11   3   5       50.32       62.34     35.86 o 
 -10   3   5     9927.34     9868.34    221.95 o 
  -9   3   5      587.88      558.60     50.76 o 
  -8   3   5    17274.33    17308.61    421.20 o 
  -7   3   5     1821.65     1678.89     71.05 o 
  -6   3   5    25204.92    25312.53    525.71 o 
  -5   3   5     2740.60     2663.78     66.14 o 
  -4   3   5    20438.18    20114.24    387.42 o 
  -2   3   5    18592.45    18593.09    351.80 o 
   0   3   5    16689.33    16945.85    311.17 o 
   1   3   5    11252.95    10723.01    179.80 o 
   2   3   5     3868.27     3811.56     61.39 o 
   3   3   5     5562.30     4959.64     71.34 o 
   4   3   5      220.72      203.17     22.36 o 
   5   3   5    23991.17    23693.28    397.37 o 
   6   3   5       71.88       66.41      9.85 o 
   7   3   5     7908.74     7811.25    259.65 o 
   8   3   5      545.86      510.76     25.62 o 
   9   3   5     1643.15     1660.97     63.69 o 
  10   3   5     6442.88     6310.60    182.91 o 
  11   3   5      882.31     1001.18     47.24 o 
  12   3   5      310.98      347.45     28.99 o 
  13   3   5     1025.72     1192.96     46.03 o 
  14   3   5       38.04       33.56     16.94 o 
  15   3   5      514.89      398.05     72.07 o 
  16   3   5       23.98       23.07     25.98 o 
 -16   4   5       18.51       26.61     15.04 o 
 -15   4   5      132.40      119.71     32.12 o 
 -14   4   5       68.12      103.16     26.39 o 
 -13   4   5      101.93      109.31     31.59 o 
 -12   4   5      166.27      196.04     30.84 o 
 -11   4   5        1.61       14.89     27.04 o 
 -10   4   5       36.81       50.92     44.55 o 
  -9   4   5      532.36      547.17     57.74 o 
  -8   4   5        2.50       10.53     30.04 o 
  -7   4   5     1002.68     1023.57     51.91 o 
  -6   4   5     3315.79     3299.68     83.93 o 
  -5   4   5     1512.25     1682.28     70.36 o 
  -4   4   5     6945.78     6427.25    116.20 o 
  -3   4   5     4285.76     4844.53     85.52 o 
  -2   4   5    10935.97    10579.47    193.69 o 
  -1   4   5    15609.29    16537.02    286.21 o 
   0   4   5    22545.85    23526.95    439.28 o 
   1   4   5     1411.82     1344.30     30.55 o 
   2   4   5    18314.12    18546.63    285.93 o 
   3   4   5      961.91      970.46     33.12 o 
   4   4   5    11449.57    11052.82    180.22 o 
   5   4   5     1804.40     1785.51     38.94 o 
   6   4   5     5941.74     5724.11    134.25 o 
   7   4   5      434.78      405.16     25.86 o 
   8   4   5     2419.98     2411.10     85.58 o 
   9   4   5       37.26       43.83     14.32 o 
  10   4   5      679.73      687.62     30.75 o 
  11   4   5       15.50       39.57     17.64 o 
  12   4   5       11.21       44.18     22.61 o 
  13   4   5      752.93      777.43     40.65 o 
  14   4   5      263.59      217.83     22.88 o 
  15   4   5      177.83      197.73     24.46 o 
  16   4   5      114.18       75.28     20.13 o 
 -16   5   5        2.50       33.24     30.09 o 
 -15   5   5       59.08       53.50     31.71 o 
 -14   5   5      165.30      161.61     40.44 o 
 -13   5   5       54.43       41.53     27.53 o 
 -12   5   5      347.29      353.37     41.53 o 
 -11   5   5      203.44      222.12     25.25 o 
 -10   5   5      976.09      899.28     70.12 o 
  -9   5   5      656.67      656.32     46.91 o 
  -8   5   5     2342.28     2363.33     78.81 o 
  -7   5   5     3970.03     4196.49    121.76 o 
  -6   5   5     1697.51     1744.01     64.94 o 
  -5   5   5     1848.72     1683.47     42.37 o 
  -4   5   5      349.52      279.60     20.44 o 
  -3   5   5     1922.58     1742.58     54.81 o 
  -2   5   5     9133.59    10338.96    203.21 o 
  -1   5   5    24009.76    25293.73    553.51 o 
   0   5   5     4409.51     4300.24     76.04 o 
   1   5   5     7912.37     7731.65    126.10 o 
   3   5   5    10776.53    10196.25    173.06 o 
   4   5   5     7832.21     7830.15    134.74 o 
   5   5   5    16847.78    16816.98    457.68 o 
   6   5   5     2823.66     2644.30     71.89 o 
   7   5   5     8226.07     8416.55    178.09 o 
   8   5   5     8945.75     9214.53    281.16 o 
   9   5   5     2507.62     2615.06     82.44 o 
  10   5   5     6213.92     6418.75    218.06 o 
  11   5   5      987.02     1127.75     54.30 o 
  12   5   5      639.18      702.82     31.37 o 
  13   5   5      716.22      857.43     48.48 o 
  14   5   5      117.45      142.52     26.69 o 
  15   5   5      310.89      363.97     38.63 o 
 -16   6   5       27.23       18.02     28.01 o 
 -15   6   5      790.81      804.73    133.34 o 
 -14   6   5        3.47       16.99     25.83 o 
 -13   6   5     1339.48     1378.68     69.19 o 
 -12   6   5      153.57      141.75     27.09 o 
 -11   6   5      284.21      300.17     24.76 o 
 -10   6   5      854.46      877.64     45.06 o 
  -9   6   5       68.45       69.79     22.02 o 
  -8   6   5       74.27       74.61     19.88 o 
  -7   6   5     1256.21     1243.49     44.92 o 
  -6   6   5      403.65      455.43     31.01 o 
  -5   6   5     2841.03     2804.13     62.11 o 
  -4   6   5     2965.70     3229.40     67.61 o 
  -3   6   5     7315.04     7542.30    132.86 o 
  -2   6   5        2.66       12.93     10.85 o 
  -1   6   5    12393.22    12123.90    321.84 o 
   0   6   5      210.93      194.44     16.05 o 
   1   6   5    25755.13    25444.73    479.16 o 
   2   6   5     2624.48     2626.65     58.47 o 
   3   6   5    21945.99    22193.86    412.05 o 
   4   6   5     1815.90     1787.18     35.67 o 
   5   6   5     5785.84     5856.13    170.45 o 
   6   6   5     2738.89     2767.84     62.79 o 
   7   6   5     1166.83     1201.21     46.50 o 
   8   6   5     1546.40     1387.40     55.30 o 
   9   6   5      582.13      592.66     27.24 o 
  10   6   5       86.59      100.69     18.12 o 
  11   6   5       99.33      111.96     20.47 o 
  12   6   5      373.61      332.34     25.79 o 
  13   6   5       29.05       33.27     16.41 o 
  14   6   5       48.99       42.93     19.18 o 
  15   6   5      291.47      330.26     45.48 o 
 -15   7   5      428.09      372.18     59.19 o 
 -14   7   5      164.91      172.25     42.39 o 
 -13   7   5     2490.82     2339.48    258.17 o 
 -12   7   5      381.93      325.65     23.51 o 
 -11   7   5     5501.48     5431.84    154.13 o 
 -10   7   5       46.37       30.01     23.52 o 
  -9   7   5    10575.41    10684.25    233.36 o 
  -8   7   5      272.27      285.04     35.78 o 
  -7   7   5    18061.80    18299.11    378.10 o 
  -6   7   5     1495.63     1472.76     74.05 o 
  -5   7   5    26214.47    26989.82    547.64 o 
  -3   7   5    20913.47    20868.98    402.88 o 
  -2   7   5      270.82      285.78     21.08 o 
  -1   7   5    25240.18    25197.27    421.26 o 
   0   7   5        0.84       64.94     23.68 o 
   1   7   5    11158.80    10989.17    187.78 o 
   2   7   5        7.02       30.86     16.04 o 
   3   7   5     1719.65     1580.47     36.42 o 
   4   7   5      315.75      293.24     22.32 o 
   5   7   5      402.97      363.25     11.72 o 
   6   7   5      984.32     1033.31     31.90 o 
   7   7   5      929.06      935.00     44.16 o 
   8   7   5       10.81       25.36     18.50 o 
   9   7   5        0.53       -3.66     12.42 o 
  10   7   5       20.15       27.96     17.64 o 
  11   7   5        0.88        5.22     12.15 o 
  12   7   5        0.22       16.10     14.34 o 
  13   7   5       29.82       36.09     18.86 o 
  14   7   5      117.28      120.61     22.07 o 
  15   7   5        2.10       13.02     18.17 o 
 -15   8   5       39.15       25.05     43.97 o 
 -14   8   5       19.32       16.04     27.41 o 
 -13   8   5       22.12       25.06     19.36 o 
 -12   8   5       13.23        9.31     12.13 o 
 -11   8   5       22.01       13.19     18.94 o 
 -10   8   5      285.70      238.97     25.19 o 
  -9   8   5      628.18      619.59     29.09 o 
  -8   8   5     1136.73     1108.18     34.51 o 
  -7   8   5       44.79       59.31     10.45 o 
  -6   8   5        9.19       32.68     16.69 o 
  -5   8   5      826.08      669.55     46.14 o 
  -4   8   5      908.36      846.94     33.98 o 
  -3   8   5     7067.68     6998.11    159.64 o 
  -2   8   5    10267.61    10637.37    212.57 o 
  -1   8   5    17414.84    17146.09    357.98 o 
   0   8   5     1968.22     1954.58     45.22 o 
   1   8   5     9633.05     9348.98    184.88 o 
   2   8   5      919.08      850.37     28.12 o 
   3   8   5     6204.90     6205.85    122.09 o 
   4   8   5      471.07      450.21     16.99 o 
   5   8   5     3606.80     3536.52     87.96 o 
   6   8   5      446.96      441.15     20.76 o 
   7   8   5     1767.60     1779.26     73.88 o 
   8   8   5       25.92       33.05     14.52 o 
   9   8   5       92.03       83.87     15.06 o 
  10   8   5      112.29       92.51     19.07 o 
  11   8   5        8.72       17.10     13.86 o 
  12   8   5      444.56      479.35     33.59 o 
  13   8   5        2.47       -7.42     18.35 o 
  14   8   5      449.70      480.40     45.28 o 
  15   8   5       44.52       70.89     45.25 o 
 -15   9   5       53.37       74.87     50.63 o 
 -14   9   5        1.11       -2.07     39.69 o 
 -13   9   5      179.50      182.97     33.25 o 
 -12   9   5       41.46       42.93     11.78 o 
 -11   9   5      677.03      657.91    215.02 o 
 -10   9   5       21.76       28.54     13.84 o 
  -9   9   5      936.53      905.17     63.53 o 
  -8   9   5        1.24        9.92      7.30 o 
  -7   9   5       46.94       35.00     12.75 o 
  -6   9   5      986.98      926.03     43.47 o 
  -5   9   5      464.11      458.29     28.18 o 
  -4   9   5      683.39      686.60     18.15 o 
  -3   9   5     1688.01     1579.09     35.44 o 
  -2   9   5     3362.99     3191.59     97.27 o 
  -1   9   5    13830.49    13885.52    320.21 o 
   0   9   5     3094.35     2939.13     52.52 o 
   1   9   5    14113.01    13934.71    224.78 o 
   2   9   5     5865.58     5740.91     90.12 o 
   3   9   5     3359.97     3154.95     48.08 o 
   4   9   5     5607.83     5432.73    107.91 o 
   5   9   5     4773.89     4788.76    125.49 o 
   6   9   5     5038.33     5054.49    132.05 o 
   7   9   5     5703.22     5875.58    190.60 o 
   8   9   5     2698.28     2875.82     87.23 o 
   9   9   5     2908.15     2998.13    107.24 o 
  10   9   5     2251.48     2259.55    106.19 o 
  11   9   5      789.55      805.97     48.64 o 
  12   9   5      569.75      625.35     71.89 o 
  13   9   5        7.37        3.80     10.58 o 
  14   9   5      262.81      350.34     51.40 o 
 -14  10   5      639.54      772.75     82.86 o 
 -13  10   5        5.45       15.32     40.40 o 
 -12  10   5      413.95      361.58     94.92 o 
 -11  10   5      426.45      364.91     82.43 o 
 -10  10   5      177.71      132.21     14.23 o 
  -9  10   5       58.24       52.05      9.96 o 
  -8  10   5       21.60       33.68      9.67 o 
  -7  10   5     1185.54     1072.16     50.74 o 
  -6  10   5     2486.11     2330.17     61.13 o 
  -5  10   5       40.53       35.95      9.29 o 
  -4  10   5     2219.10     2117.13     53.24 o 
  -3  10   5      951.80     1085.11     45.96 o 
  -2  10   5     4429.50     4207.22     92.05 o 
  -1  10   5     2418.73     2319.63     69.34 o 
   0  10   5    24183.28    23616.78    456.01 o 
   1  10   5     1847.64     1786.74     36.81 o 
   2  10   5    26095.00    26346.03    423.01 o 
   3  10   5      930.29      898.90     26.05 o 
   4  10   5     8407.24     8198.22    175.74 o 
   5  10   5     1027.27     1026.38     33.95 o 
   6  10   5     1520.79     1477.16     76.96 o 
   7  10   5      551.51      564.46     35.48 o 
   8  10   5      685.52      643.06     32.96 o 
   9  10   5     1077.45     1077.63     37.24 o 
  10  10   5      236.56      234.02     19.80 o 
  11  10   5      220.24      212.76     17.72 o 
  12  10   5       18.52        6.05     15.81 o 
  13  10   5      257.59      286.97     52.34 o 
  14  10   5       41.25       55.27     39.65 o 
 -13  11   5        2.31       35.77     45.54 o 
 -12  11   5     1448.19     1307.22    127.71 o 
 -11  11   5       49.97       46.02     15.04 o 
 -10  11   5     4073.60     4087.41    294.97 o 
  -9  11   5        0.05        3.28     13.97 o 
  -8  11   5     7358.56     7570.76    260.95 o 
  -7  11   5        1.70       -5.46     24.82 o 
  -6  11   5     4239.73     4254.12    140.95 o 
  -5  11   5      486.59      477.09     29.58 o 
  -4  11   5     2987.16     3172.26    109.28 o 
  -3  11   5        1.21        2.49     10.21 o 
  -2  11   5     5779.15     5755.06    136.29 o 
  -1  11   5     1899.25     1745.31     46.33 o 
   0  11   5     6927.51     6964.55    120.47 o 
   1  11   5      149.57      135.64     14.34 o 
   2  11   5     3459.28     3372.54     53.81 o 
   3  11   5      717.92      724.46     22.11 o 
   4  11   5       43.51       42.99      9.19 o 
   5  11   5      482.60      475.45     26.80 o 
   6  11   5     1890.26     1817.82     81.68 o 
   7  11   5     1227.28     1297.05     45.41 o 
   8  11   5      224.66      218.95     23.55 o 
   9  11   5      967.73      982.31     73.71 o 
  10  11   5       33.42       43.82     14.99 o 
  11  11   5      476.80      479.17     57.41 o 
  12  11   5       33.48       39.91     36.85 o 
  13  11   5      364.11      476.36     63.08 o 
  14  11   5        0.57      -22.93     39.42 o 
 -14  12   5       87.70       73.34     60.54 o 
 -13  12   5        0.23      -43.11     77.30 o 
 -12  12   5      174.94      174.67     34.24 o 
 -11  12   5       73.14       76.52     23.76 o 
 -10  12   5      101.03      102.46     27.79 o 
  -9  12   5       41.33       41.12     25.12 o 
  -8  12   5      282.51      324.92     37.66 o 
  -7  12   5      150.56      139.54     32.63 o 
  -6  12   5      274.70      288.99     27.28 o 
  -5  12   5      254.79      266.02     13.72 o 
  -4  12   5       27.00       42.60     12.28 o 
  -3  12   5     3987.91     3857.37     65.76 o 
  -2  12   5     2472.80     2446.77     50.77 o 
  -1  12   5      724.32      748.91     28.14 o 
   0  12   5     4879.17     4726.16     85.83 o 
   1  12   5      660.26      621.20     21.43 o 
   2  12   5     2223.90     2125.10     42.47 o 
   3  12   5      368.08      375.77     18.64 o 
   4  12   5      508.34      485.49     16.89 o 
   5  12   5      844.69      834.12     23.27 o 
   6  12   5      253.38      263.89     25.36 o 
   7  12   5      699.39      688.13     39.01 o 
   8  12   5       68.83       47.57     14.22 o 
   9  12   5        0.66        8.84     10.87 o 
  10  12   5       96.09       82.75     17.95 o 
  11  12   5      158.34      239.57     52.14 o 
  12  12   5      101.24      115.90     43.86 o 
  13  12   5      247.96      268.39     58.44 o 
 -13  13   5      109.63      111.46     59.60 o 
 -12  13   5      600.08      707.79    172.71 o 
 -11  13   5      249.99      298.53     31.14 o 
 -10  13   5     1460.88     1517.06     94.43 o 
  -9  13   5      370.91      464.48     48.44 o 
  -8  13   5     1127.76     1228.70    131.76 o 
  -7  13   5      177.42      325.74    118.74 o 
  -6  13   5     2682.95     2694.29     78.27 o 
  -5  13   5     3727.67     3512.47     81.31 o 
  -4  13   5     4709.20     4630.98    113.48 o 
  -3  13   5     2965.51     2849.67     70.68 o 
  -2  13   5     8310.21     8119.17    164.52 o 
  -1  13   5       37.40       46.80     13.35 o 
   0  13   5     8957.10     9009.69    149.56 o 
   1  13   5      256.10      264.79     19.91 o 
   2  13   5     4444.59     4421.73     77.54 o 
   3  13   5      238.14      239.51     15.88 o 
   4  13   5     1742.84     1776.51     39.73 o 
   5  13   5     1096.45     1050.08     35.32 o 
   6  13   5     1388.05     1323.40     77.80 o 
   7  13   5     1342.27     1400.79     59.68 o 
   8  13   5      856.16      895.10     97.19 o 
   9  13   5     2089.44     1910.95    216.77 o 
  10  13   5      299.91      404.76     42.37 o 
  11  13   5      358.50      444.25     58.10 o 
  12  13   5       96.81       88.92     43.22 o 
  13  13   5      150.08      196.09     62.38 o 
 -13  14   5       81.73      111.90     67.57 o 
 -12  14   5       52.88      316.63    333.53 o 
 -11  14   5        0.88       -0.91     17.49 o 
 -10  14   5      370.55      449.45    158.98 o 
  -9  14   5       12.48       11.57     23.56 o 
  -8  14   5      636.65      585.01     49.09 o 
  -7  14   5      423.07      389.78     38.47 o 
  -6  14   5       72.84       76.83     21.66 o 
  -5  14   5      840.86      797.55     39.05 o 
  -4  14   5        9.99        7.31      8.75 o 
  -3  14   5     2183.62     2035.68     44.55 o 
  -2  14   5     1606.48     1544.30     36.90 o 
  -1  14   5     5446.44     5260.08     98.33 o 
   0  14   5     1559.07     1573.92     39.62 o 
   1  14   5     4370.11     4479.42     71.78 o 
   2  14   5      923.07      875.79     28.63 o 
   3  14   5     3746.14     3856.56     66.39 o 
   4  14   5       75.51       87.25     12.86 o 
   5  14   5     1229.99     1216.58     32.70 o 
   6  14   5       35.17       27.91     12.38 o 
   7  14   5      659.99      565.67     70.21 o 
   8  14   5        4.75       29.92     27.59 o 
   9  14   5      153.17      170.53     41.59 o 
  10  14   5      131.29      129.67     34.71 o 
  11  14   5      146.78      172.88     48.69 o 
  12  14   5      136.14      177.81     56.68 o 
 -12  15   5       30.91       63.29     56.29 o 
 -11  15   5      425.77      539.07     82.70 o 
 -10  15   5       32.56       29.57     22.94 o 
  -9  15   5     1569.71     1505.42    153.29 o 
  -8  15   5        1.21        1.38     23.25 o 
  -7  15   5      772.72      827.18     52.06 o 
  -6  15   5       11.59       -1.86     20.49 o 
  -5  15   5     1371.35     1435.42     61.63 o 
  -4  15   5      494.25      437.85     15.08 o 
  -3  15   5     3249.20     3142.41     84.23 o 
  -2  15   5      592.40      562.35     20.46 o 
  -1  15   5      690.16      728.10     25.28 o 
   0  15   5     2121.76     2017.57     43.55 o 
   1  15   5     1018.07     1068.03     27.57 o 
   2  15   5     1327.70     1240.78     36.03 o 
   3  15   5       19.63       16.75     12.51 o 
   4  15   5     2467.95     2382.10     68.70 o 
   5  15   5        0.33        2.84      9.32 o 
   6  15   5     2943.38     2643.95    301.66 o 
   7  15   5        0.17      -15.00     34.73 o 
   8  15   5     1843.32     2268.07     83.52 o 
   9  15   5        2.64      113.65     74.34 o 
  10  15   5     1099.96     1323.51     67.01 o 
  11  15   5       55.00       66.26     51.21 o 
  12  15   5      934.25     1288.60    102.54 o 
 -11  16   5       53.96       57.27     52.53 o 
 -10  16   5       88.34       76.79     25.47 o 
  -9  16   5       11.44       12.12     23.38 o 
  -8  16   5       19.44       49.84     18.73 o 
  -7  16   5      236.31      253.52     60.66 o 
  -6  16   5      127.01      120.40     23.32 o 
  -5  16   5      728.73      718.38     46.52 o 
  -4  16   5      339.15      317.90     15.90 o 
  -3  16   5        0.07        6.47     11.48 o 
  -2  16   5     1336.97     1299.53     48.33 o 
  -1  16   5       66.56       69.21     21.02 o 
   0  16   5      121.95      124.68     14.99 o 
   1  16   5        1.35       -4.06     12.11 o 
   2  16   5        6.90       14.24     12.46 o 
   3  16   5       56.42       61.14     10.66 o 
   4  16   5       91.71      101.54     14.42 o 
   5  16   5       66.66       56.77     10.76 o 
   6  16   5      193.51      170.54     38.72 o 
   7  16   5      134.15      262.92     76.00 o 
   8  16   5        2.27        8.11     29.27 o 
   9  16   5      342.43      367.26     49.37 o 
  10  16   5       85.30       79.99     39.00 o 
  11  16   5       53.03       38.00     48.38 o 
 -11  17   5      584.09      642.62     94.29 o 
 -10  17   5      601.54      892.04    108.17 o 
  -9  17   5      810.22      769.11     70.18 o 
  -8  17   5     1166.60     1306.66    170.81 o 
  -7  17   5      918.50      934.87     41.20 o 
  -6  17   5     2198.75     2218.48    140.31 o 
  -5  17   5     1309.49     1376.16     64.21 o 
  -4  17   5     2557.03     2158.74    166.15 o 
  -3  17   5     1859.47     1764.70     87.30 o 
  -2  17   5     1826.89     1760.31     58.71 o 
  -1  17   5     4682.64     4733.63     86.13 o 
   0  17   5      360.45      371.33     22.06 o 
   1  17   5     3131.61     3187.10     60.77 o 
   2  17   5       17.93       23.34     12.24 o 
   3  17   5      918.13      931.89     27.09 o 
   4  17   5        9.78       22.59      9.59 o 
   5  17   5      422.07      434.47     48.64 o 
   6  17   5      122.31      119.46     35.49 o 
   7  17   5      228.78      287.30     43.03 o 
   8  17   5      738.64      895.30     83.79 o 
   9  17   5       94.45       70.45     45.78 o 
  10  17   5      591.39      733.54    105.25 o 
 -10  18   5        0.06       12.94     44.21 o 
  -9  18   5      309.47      291.75     45.89 o 
  -8  18   5       37.81       47.89     26.87 o 
  -7  18   5      571.68      588.16     80.33 o 
  -6  18   5      305.16      308.74     38.32 o 
  -5  18   5      134.65      109.70     30.92 o 
  -4  18   5      293.17      257.19     28.96 o 
  -3  18   5       13.61       11.15     10.91 o 
  -2  18   5      712.54      641.96     22.92 o 
  -1  18   5      169.76      190.93     20.85 o 
   0  18   5      921.20      922.94     30.86 o 
   1  18   5      255.66      256.70     25.92 o 
   2  18   5      892.67      890.39     28.41 o 
   3  18   5      433.60      407.21     15.05 o 
   4  18   5       41.10       47.36     15.33 o 
   5  18   5      122.19      135.05     14.59 o 
   6  18   5      104.68      139.16     32.06 o 
   7  18   5        1.35      -15.41     28.02 o 
   8  18   5       22.91       32.97     33.21 o 
   9  18   5        0.58       -2.40     28.26 o 
  -9  19   5        1.18       20.99     58.65 o 
  -8  19   5      180.60      162.37     32.68 o 
  -7  19   5       74.39      107.37     21.75 o 
  -6  19   5       65.48       88.41     21.81 o 
  -5  19   5       27.21        8.77     20.18 o 
  -4  19   5      106.15       89.70     30.50 o 
  -3  19   5      128.84       84.01     33.93 o 
  -2  19   5      722.44      644.17     41.68 o 
  -1  19   5      247.01      263.34     15.07 o 
   0  19   5      111.19      115.30     18.10 o 
   1  19   5      764.37      751.67     27.02 o 
   2  19   5        8.19        5.61     10.59 o 
   3  19   5     1051.11     1033.34     39.88 o 
   4  19   5      190.93      153.78     21.10 o 
   5  19   5     1803.00     2040.47     94.31 o 
   6  19   5      225.18      242.53     36.66 o 
   7  19   5     1006.69     1282.50     70.51 o 
   8  19   5       65.37       60.90     33.62 o 
  -7  20   5       23.64       10.40     25.47 o 
  -6  20   5       27.22       36.61     26.11 o 
  -5  20   5       84.63       61.42     26.17 o 
  -4  20   5      219.57      262.07     44.23 o 
  -3  20   5      122.99       91.63     26.94 o 
  -2  20   5      508.25      545.68     43.22 o 
  -1  20   5       98.82       74.74     15.47 o 
   0  20   5      357.40      327.06     22.13 o 
   1  20   5       21.10       20.09     10.98 o 
   2  20   5      413.87      430.33     26.31 o 
   3  20   5       66.52       54.01     19.22 o 
   4  20   5      396.97      411.48     30.69 o 
   5  20   5      134.87      162.04     31.46 o 
   6  20   5      319.77      460.69     55.29 o 
   7  20   5       50.71       55.00     33.41 o 
  -6  21   5      117.70      101.31     43.16 o 
  -5  21   5     1275.07     1336.31     79.29 o 
  -4  21   5       41.64       16.56     59.00 o 
  -3  21   5      874.67      922.82     65.12 o 
  -2  21   5      166.94      209.27     32.32 o 
  -1  21   5      517.37      528.63     36.78 o 
   0  21   5      118.50      113.30     13.71 o 
   1  21   5      281.01      289.95     22.71 o 
   2  21   5      262.48      285.38     25.22 o 
   3  21   5      171.69      200.71     19.15 o 
   4  21   5      108.05       67.16     33.56 o 
   5  21   5        5.47       -8.02     24.32 o 
  -3  22   5       68.79       62.50     21.42 o 
  -2  22   5      228.94      263.27     27.57 o 
  -1  22   5       19.10       14.48     16.72 o 
   0  22   5      218.22      236.25     27.46 o 
   1  22   5        4.04        2.86     15.08 o 
   2  22   5      209.64      217.52     21.89 o 
   3  22   5        5.01       -6.66     15.33 o 
 -16   0   6     1031.36      981.60     53.11 o 
 -14   0   6     1829.80     1856.01    126.08 o 
 -12   0   6     3613.76     3607.37    149.75 o 
 -10   0   6     2225.09     2375.70    130.80 o 
  -8   0   6      717.13      785.38     78.56 o 
  -6   0   6     5896.30     6040.04    216.61 o 
  -4   0   6     3235.84     3289.14    217.67 o 
  -2   0   6      502.74      442.21     44.94 o 
   0   0   6     8496.73     8728.55    219.16 o 
   2   0   6    23632.34    23453.00    604.79 o 
   4   0   6     7015.99     6938.62    131.78 o 
   6   0   6      580.78      475.97     23.10 o 
   8   0   6       16.50       34.64     13.20 o 
  10   0   6      304.23      329.11     20.98 o 
  12   0   6       28.40       49.52     38.96 o 
  14   0   6      169.94      250.48     59.01 o 
  16   0   6       37.79       28.47     63.52 o 
 -16   1   6       20.99       18.05     17.71 o 
 -15   1   6       64.09       88.65     25.41 o 
 -14   1   6        1.98        2.95     31.13 o 
 -13   1   6      320.12      307.65     53.29 o 
 -12   1   6      155.93      140.79     41.32 o 
 -11   1   6     2431.72     2452.16     96.13 o 
 -10   1   6      161.98      212.29     43.91 o 
  -9   1   6      584.42      649.97     54.83 o 
  -8   1   6     2854.51     2767.41    111.38 o 
  -7   1   6       33.76       46.93     31.53 o 
  -6   1   6     7058.65     7123.82    171.97 o 
  -5   1   6      770.19      826.75     66.73 o 
  -4   1   6    30125.71    31654.07    654.15 o 
  -3   1   6     6918.96     7169.92    142.32 o 
  -2   1   6    60334.71    62426.04   1618.45 o 
  -1   1   6     2313.41     2135.79     55.02 o 
   0   1   6    22415.95    22681.51    414.22 o 
   1   1   6    18345.10    18738.47    336.64 o 
   2   1   6    11041.58    10599.37    181.14 o 
   3   1   6     6102.00     5978.28    109.03 o 
   4   1   6     4902.06     4886.86     78.43 o 
   5   1   6     2527.45     2308.99     48.33 o 
   6   1   6      746.81      759.34     30.65 o 
   7   1   6     7115.84     6714.06    276.34 o 
   8   1   6      105.10       99.69     12.47 o 
   9   1   6     7110.56     6716.30    191.08 o 
  10   1   6      102.89       93.72     27.56 o 
  11   1   6     2873.78     2924.21     92.06 o 
  12   1   6     1213.24     1198.12     61.85 o 
  13   1   6      564.21      643.68     57.48 o 
  14   1   6      608.68      674.53     63.37 o 
  15   1   6      173.90      150.41     36.36 o 
  16   1   6      363.38      421.07     68.49 o 
 -16   2   6        0.58      -10.19     14.21 o 
 -15   2   6       44.44       50.82     33.35 o 
 -14   2   6       10.09        8.72     20.91 o 
 -13   2   6       43.51       35.87     34.12 o 
 -12   2   6       83.66       93.12     35.79 o 
 -11   2   6        1.36        6.10     28.14 o 
 -10   2   6        5.00       30.54     33.97 o 
  -9   2   6       45.79       51.06     38.56 o 
  -8   2   6     5161.35     5222.79    130.39 o 
  -7   2   6      139.74      212.24     55.67 o 
  -6   2   6     5111.03     5357.21    127.49 o 
  -5   2   6     6011.32     6270.38    139.38 o 
  -4   2   6    18770.35    19493.63    406.53 o 
  -3   2   6     9278.18     9522.97    200.11 o 
  -2   2   6     6044.35     5634.04    101.95 o 
   0   2   6    14135.77    13954.85    235.41 o 
   1   2   6    10866.31    10733.42    183.34 o 
   2   2   6    15571.53    15197.05    255.52 o 
   3   2   6    12452.04    12351.61    185.36 o 
   4   2   6     4896.80     4513.43     72.96 o 
   5   2   6    14187.19    13899.15    275.09 o 
   6   2   6     8488.82     8317.94    304.70 o 
   7   2   6     3187.52     2972.86    126.87 o 
   8   2   6     2355.80     2187.29    101.16 o 
   9   2   6      249.45      275.35     17.88 o 
  10   2   6       24.51       38.27     15.45 o 
  11   2   6       11.89       19.23     24.71 o 
  12   2   6       16.86       27.84     24.88 o 
  13   2   6       69.25       58.79     28.95 o 
  14   2   6       16.89       24.64     32.52 o 
  15   2   6       37.73       35.24     27.48 o 
 -16   3   6       14.32       23.64     21.56 o 
 -15   3   6       75.74       48.14     30.87 o 
 -14   3   6      177.33      206.70     40.31 o 
 -13   3   6      100.91      111.39     41.51 o 
 -12   3   6     2232.75     2332.00     91.22 o 
 -11   3   6     1504.18     1570.23     75.95 o 
 -10   3   6     3682.96     3673.35    109.60 o 
  -9   3   6     4490.51     4386.61    134.25 o 
  -8   3   6      281.44      291.27     47.73 o 
  -7   3   6    15984.55    15888.43    356.65 o 
  -6   3   6     1104.59     1136.32     84.56 o 
  -5   3   6    30135.21    30527.89    668.34 o 
  -4   3   6      612.96      549.65     34.00 o 
  -3   3   6    37404.64    37996.31    816.75 o 
  -2   3   6     1640.96     1557.21     47.03 o 
  -1   3   6    21047.63    20338.15    403.61 o 
   0   3   6     5327.78     5265.75    100.60 o 
   1   3   6    19698.47    19179.08    355.36 o 
   3   3   6    16624.38    16714.68    274.96 o 
   5   3   6     4933.89     4734.71     94.82 o 
   7   3   6     2503.84     2416.77     93.08 o 
   8   3   6     7895.94     7549.19    238.68 o 
   9   3   6     1766.83     1780.20     49.73 o 
  10   3   6     2290.84     2282.59     87.99 o 
  11   3   6      525.87      501.07     28.95 o 
  12   3   6      570.59      602.25     49.18 o 
  13   3   6      723.19      749.87     52.68 o 
  14   3   6      159.63      149.54     44.26 o 
  15   3   6       99.79       75.77     32.55 o 
 -16   4   6       82.35       44.38     18.22 o 
 -15   4   6     1571.47     1515.30     75.96 o 
 -14   4   6        0.35       -6.12     24.72 o 
 -13   4   6     2544.79     2466.68     70.73 o 
 -12   4   6       10.47        9.76     27.45 o 
 -11   4   6     1961.90     1919.85     76.07 o 
 -10   4   6       83.05       95.98     41.92 o 
  -9   4   6       20.91        5.79     24.40 o 
  -8   4   6      677.86      756.06     75.69 o 
  -7   4   6     3264.27     3117.88     95.75 o 
  -6   4   6      661.29      721.31     46.77 o 
  -5   4   6     2344.28     2395.50     81.50 o 
  -4   4   6      238.76      259.08     24.27 o 
  -3   4   6     2600.81     2819.10     79.82 o 
  -1   4   6     1269.52     1262.61     54.42 o 
   0   4   6     6430.48     6692.18    131.28 o 
   1   4   6     5504.42     5748.08     98.77 o 
   2   4   6     7587.53     7628.99    108.90 o 
   3   4   6    12342.55    13131.42    243.00 o 
   4   4   6     2852.72     2643.82     51.84 o 
   6   4   6     2041.34     1886.31     45.06 o 
   8   4   6     7797.61     7525.12    249.69 o 
   9   4   6      263.08      244.15     32.11 o 
  10   4   6     1721.00     1646.73     61.52 o 
  11   4   6       25.83       30.80     14.60 o 
  12   4   6      221.12      213.68     41.78 o 
  13   4   6       26.23       60.34     25.76 o 
  14   4   6        6.27       -7.78     22.95 o 
  15   4   6       78.57      111.29     31.09 o 
 -16   5   6       55.06       32.45     23.23 o 
 -15   5   6      461.38      467.28     52.04 o 
 -14   5   6       25.44       48.14     28.16 o 
 -13   5   6        6.57        1.92     22.35 o 
 -12   5   6       34.55       31.78     21.68 o 
 -11   5   6      166.58      193.15     34.06 o 
 -10   5   6      298.36      299.92     54.63 o 
  -9   5   6      254.56      282.30     33.83 o 
  -8   5   6     1143.36     1221.05     73.92 o 
  -7   5   6      349.11      393.24     42.98 o 
  -6   5   6      314.89      288.46     33.91 o 
  -5   5   6     1161.11     1219.85     43.86 o 
  -4   5   6      865.43     1003.75     47.65 o 
  -3   5   6     2735.69     2704.00     61.82 o 
  -2   5   6     1177.59     1182.56     45.36 o 
  -1   5   6     3872.03     3695.80     77.04 o 
   0   5   6     2534.37     2478.24     54.51 o 
   1   5   6      126.95      180.07     15.98 o 
   2   5   6    12557.36    13232.16    202.98 o 
   3   5   6      792.18      842.82     29.02 o 
   4   5   6     4165.02     4335.99     98.19 o 
   5   5   6       59.11       47.84     18.20 o 
   6   5   6     8134.76     7965.65    152.28 o 
   7   5   6      648.72      607.08     15.73 o 
   8   5   6     6163.91     6129.60    188.22 o 
   9   5   6      354.29      371.38     29.68 o 
  10   5   6     3989.86     4063.36    132.47 o 
  11   5   6     1751.17     1834.42     63.62 o 
  12   5   6      446.45      466.60     50.45 o 
  13   5   6     2146.31     2134.64    100.16 o 
  14   5   6       13.63       18.63     17.46 o 
  15   5   6      491.24      529.06     43.60 o 
 -16   6   6       25.08        1.35     36.17 o 
 -15   6   6       24.69       28.02     37.49 o 
 -14   6   6       14.18       36.39     21.31 o 
 -13   6   6        1.20       22.95     26.00 o 
 -12   6   6      918.39      895.80     42.89 o 
 -11   6   6      642.60      689.07     34.37 o 
 -10   6   6     1328.51     1328.24     69.32 o 
  -9   6   6      390.47      407.22     35.92 o 
  -8   6   6     4124.48     4039.90     93.49 o 
  -7   6   6     7692.83     7852.72    171.84 o 
  -6   6   6      730.44      713.58     31.54 o 
  -5   6   6     2935.14     2763.12     77.62 o 
  -4   6   6      785.21      764.81     29.17 o 
  -3   6   6    14925.57    14888.46    279.35 o 
  -2   6   6        4.51       28.53     15.39 o 
  -1   6   6     2098.79     2089.96     51.03 o 
   0   6   6     4586.29     4548.90     72.88 o 
   1   6   6     7740.97     8019.95    126.10 o 
   2   6   6     6057.67     5870.47    109.06 o 
   3   6   6     5430.69     5637.85     97.96 o 
   4   6   6    15586.96    15335.76    280.06 o 
   5   6   6     1895.80     1872.87     47.73 o 
   6   6   6    10992.58    10678.94    239.61 o 
   7   6   6      317.94      338.24     26.40 o 
   8   6   6     4985.18     5173.95    157.45 o 
   9   6   6      201.66      241.35     24.83 o 
  10   6   6      798.66      837.01     36.73 o 
  11   6   6        6.69       17.27     13.89 o 
  12   6   6      185.61      181.54     25.68 o 
  13   6   6        3.65        6.89     18.82 o 
  14   6   6       81.48       71.02     21.54 o 
  15   6   6      106.79       88.18     29.86 o 
 -15   7   6        6.64       -5.85     22.92 o 
 -14   7   6      185.91      117.00     52.01 o 
 -13   7   6      456.28      449.43     57.45 o 
 -12   7   6      928.20      867.34     71.94 o 
 -11   7   6       19.56       36.57     18.27 o 
 -10   7   6     3386.60     3401.27    123.36 o 
  -9   7   6     1777.02     1735.43     70.65 o 
  -8   7   6    10073.41    10137.61    246.18 o 
  -7   7   6      238.63      220.14     29.44 o 
  -6   7   6    20017.44    20109.20    424.95 o 
  -5   7   6      436.04      420.91     25.22 o 
  -4   7   6    34796.86    35085.80    788.28 o 
  -3   7   6      630.60      581.02     25.20 o 
  -2   7   6    37949.42    38032.70   1017.98 o 
  -1   7   6     1517.92     1528.20     41.56 o 
   0   7   6    17901.15    17559.65    296.82 o 
   1   7   6       40.61       65.97     17.76 o 
   2   7   6    15340.63    15055.55    278.03 o 
   4   7   6     9947.27     9891.34    166.27 o 
   5   7   6       56.83       91.33     14.53 o 
   6   7   6     1661.88     1546.40     41.49 o 
   7   7   6      651.06      714.31     29.49 o 
   8   7   6     1074.10     1119.90     36.35 o 
   9   7   6        1.75       -0.02     14.59 o 
  10   7   6        8.53       18.42     13.60 o 
  11   7   6       38.03       29.52     14.56 o 
  12   7   6        0.19        8.07     16.57 o 
  13   7   6        6.78       10.90     17.94 o 
  14   7   6       88.87       69.61     17.97 o 
  15   7   6        3.67       -1.34     16.03 o 
 -15   8   6        0.09       12.17     65.38 o 
 -14   8   6      283.90      270.09     34.22 o 
 -13   8   6      100.47      145.36     30.24 o 
 -12   8   6     1661.30     1468.07     76.16 o 
 -11   8   6      159.86      173.44     23.08 o 
 -10   8   6      612.51      552.67     34.41 o 
  -9   8   6      116.84      137.69     15.27 o 
  -8   8   6       78.06       62.91     14.16 o 
  -7   8   6      645.13      713.71     25.43 o 
  -6   8   6     1089.03     1054.68     48.13 o 
  -5   8   6     1409.82     1428.15     51.48 o 
  -4   8   6      737.25      687.77     29.88 o 
  -3   8   6      774.64      789.69     32.89 o 
  -2   8   6       77.35      105.78     19.24 o 
  -1   8   6     2845.44     2650.79     64.13 o 
   0   8   6      692.25      681.06     27.93 o 
   1   8   6    14918.12    14706.96    274.63 o 
   2   8   6     7694.44     7733.51    142.57 o 
   3   8   6     8304.72     7888.17    143.15 o 
   4   8   6     2132.69     2023.33     51.69 o 
   5   8   6     5722.70     5317.82     93.23 o 
   6   8   6     1915.56     2001.77     46.65 o 
   7   8   6     5215.44     5376.53    140.77 o 
   8   8   6      319.80      341.36     28.34 o 
   9   8   6     1717.74     1793.87     69.28 o 
  10   8   6       44.23       53.43     14.95 o 
  11   8   6      585.85      637.72     28.80 o 
  12   8   6       28.00       20.24     21.03 o 
  13   8   6      320.52      329.85     31.52 o 
  14   8   6       18.72       20.33     16.08 o 
 -15   9   6       32.61       49.89     79.00 o 
 -14   9   6      139.89      166.39     50.24 o 
 -13   9   6        0.17      -11.97     16.94 o 
 -12   9   6       23.91       21.74     13.86 o 
 -11   9   6        0.09       11.67     12.18 o 
 -10   9   6      754.29      683.36     62.28 o 
  -9   9   6      245.32      229.41     18.65 o 
  -8   9   6      395.38      393.19     24.72 o 
  -7   9   6     1447.29     1404.29     70.56 o 
  -6   9   6     2354.73     2238.38     74.82 o 
  -5   9   6      495.67      479.98     25.70 o 
  -4   9   6       22.50       16.08      9.33 o 
  -3   9   6       13.24       41.87     10.29 o 
  -2   9   6      189.97      163.46     13.38 o 
  -1   9   6       83.75       86.83     17.27 o 
   0   9   6      478.82      474.31     29.21 o 
   1   9   6     3926.66     3936.04     75.13 o 
   2   9   6     3972.08     3783.15     71.64 o 
   3   9   6     1171.83     1063.26     25.77 o 
   4   9   6     5199.59     4886.17     72.14 o 
   5   9   6     1697.29     1644.51     56.70 o 
   6   9   6     3267.30     3337.20    118.54 o 
   7   9   6     2729.45     2878.79     93.17 o 
   8   9   6     1125.07     1156.40     60.25 o 
   9   9   6     2203.82     2213.43     75.39 o 
  10   9   6     1301.45     1338.79     56.65 o 
  11   9   6      973.03      967.26     50.88 o 
  12   9   6      855.61      807.11     67.77 o 
  13   9   6      106.57       89.72     18.94 o 
  14   9   6      462.78      564.98     59.05 o 
 -14  10   6       73.43      110.45     89.90 o 
 -13  10   6      148.69      157.79     50.90 o 
 -12  10   6      156.98      185.63     53.31 o 
 -11  10   6     1941.69     1653.49    181.75 o 
 -10  10   6      631.59      592.25     57.23 o 
  -9  10   6     2570.03     2431.31    119.97 o 
  -8  10   6      640.31      549.42     51.45 o 
  -7  10   6     7993.93     7903.31    247.01 o 
  -6  10   6      180.24      163.86     27.02 o 
  -5  10   6      940.78      898.89     29.74 o 
  -4  10   6      296.60      295.90     19.76 o 
  -3  10   6      158.40      197.26     19.80 o 
  -2  10   6      991.68     1017.89     50.12 o 
  -1  10   6       17.86       16.20     13.98 o 
   0  10   6     1356.31     1352.99     34.46 o 
   1  10   6      101.64      122.25     15.19 o 
   2  10   6     1053.18     1033.38     30.22 o 
   3  10   6     4673.57     4423.40     68.73 o 
   4  10   6      516.67      489.07     19.23 o 
   5  10   6     7281.98     6980.61    198.46 o 
   6  10   6      138.55      125.26     17.83 o 
   7  10   6     5158.34     5286.01    199.57 o 
   8  10   6       65.93       67.58     24.09 o 
   9  10   6      368.24      376.19     33.71 o 
  10  10   6       13.26       23.91     13.82 o 
  11  10   6       44.99       29.55     14.89 o 
  12  10   6       67.33       64.40     13.64 o 
  13  10   6       26.76       39.35     35.26 o 
  14  10   6        2.19       19.07     33.91 o 
 -14  11   6        6.39       41.80     44.06 o 
 -13  11   6      459.26      381.03     64.23 o 
 -12  11   6       60.95       35.16     18.30 o 
 -11  11   6      786.56      863.19     83.69 o 
 -10  11   6        5.15        0.09     11.55 o 
  -9  11   6     2568.31     2269.92    120.00 o 
  -8  11   6      653.23      600.45     17.18 o 
  -7  11   6    10728.86    10395.39    279.64 o 
  -6  11   6      144.46      143.54     11.61 o 
  -5  11   6    14267.30    14283.55    257.40 o 
  -4  11   6      114.68      120.22     22.64 o 
  -3  11   6     7492.98     7341.25    205.66 o 
  -2  11   6       32.24       36.24     16.41 o 
  -1  11   6     1313.41     1333.71     38.56 o 
   0  11   6      883.76      808.72     34.17 o 
   1  11   6     3039.03     3009.57     52.20 o 
   2  11   6      117.64      114.65     17.67 o 
   3  11   6     6554.40     6636.44    110.77 o 
   4  11   6        4.36       11.50     12.13 o 
   5  11   6     2405.59     2372.24     87.72 o 
   6  11   6      134.54      126.18      7.84 o 
   7  11   6       18.37       34.39     20.12 o 
   8  11   6       34.43       48.49     15.07 o 
   9  11   6      403.69      393.93     55.91 o 
  10  11   6      277.53      276.78     40.39 o 
  11  11   6       57.08       50.85     13.35 o 
  12  11   6      181.34      256.34     48.42 o 
  13  11   6      124.04      164.87     48.04 o 
 -14  12   6       53.72       34.33    110.55 o 
 -13  12   6        4.68      -11.72     38.49 o 
 -12  12   6        0.60        3.70     19.12 o 
 -11  12   6      253.11      234.66     35.90 o 
 -10  12   6      695.51      733.18     56.28 o 
  -9  12   6      176.40      207.03     34.93 o 
  -8  12   6      359.37      357.36     52.55 o 
  -7  12   6      141.26      140.55     14.72 o 
  -6  12   6     2110.43     2084.20     67.04 o 
  -5  12   6       20.94       31.74     19.02 o 
  -4  12   6     1934.64     1787.93     86.90 o 
  -3  12   6        0.46       16.69     21.00 o 
  -2  12   6     1902.90     1849.43     43.27 o 
  -1  12   6      286.67      266.75     26.18 o 
   0  12   6    17415.61    17507.42    316.47 o 
   1  12   6     1063.81     1097.84     31.33 o 
   2  12   6     8099.42     8110.71    127.14 o 
   3  12   6     2066.97     1977.34     40.42 o 
   4  12   6     3359.40     3287.94     60.04 o 
   5  12   6     2343.70     2185.01     61.61 o 
   6  12   6     1045.94     1006.33     40.71 o 
   7  12   6     1267.55     1344.64     64.75 o 
   8  12   6     1014.93     1117.14     64.65 o 
   9  12   6       21.26       19.41     10.01 o 
  10  12   6     1205.81     1107.93    125.73 o 
  11  12   6       11.46       28.71     29.68 o 
  12  12   6      235.06      307.61     52.90 o 
  13  12   6        2.71       29.17     35.89 o 
 -13  13   6       47.67      105.57     52.65 o 
 -12  13   6       18.10       15.50     24.84 o 
 -11  13   6       74.31       61.28     25.61 o 
 -10  13   6      250.46      241.14     39.05 o 
  -9  13   6      739.64      775.62     48.83 o 
  -8  13   6      610.70      598.58     86.14 o 
  -7  13   6     1444.05     1428.16     52.55 o 
  -6  13   6     1055.93      987.48     30.45 o 
  -5  13   6     1489.01     1376.20     33.05 o 
  -4  13   6     1209.79     1165.15     28.92 o 
  -3  13   6     2941.31     2833.69     73.96 o 
  -2  13   6     5720.65     5408.33    102.62 o 
  -1  13   6     2947.85     2944.50     53.80 o 
   0  13   6     1738.08     1783.29     58.56 o 
   1  13   6     5834.94     5695.44     98.34 o 
   2  13   6       84.39       80.98     15.78 o 
   3  13   6     4873.37     4750.61     73.49 o 
   4  13   6        5.45       10.53     10.99 o 
   5  13   6     3784.77     3684.06    121.22 o 
   6  13   6       13.96       21.32      7.36 o 
   7  13   6     1869.60     1834.90     99.47 o 
   8  13   6      157.27      188.93     22.89 o 
   9  13   6      579.52      488.84     60.40 o 
  10  13   6      585.99      592.83     65.91 o 
  11  13   6      232.46      274.62     39.81 o 
  12  13   6      518.65      697.58     72.38 o 
 -12  14   6     1025.02     1290.91    105.42 o 
 -11  14   6       26.05       29.52     21.41 o 
 -10  14   6     1077.66     1059.88    105.64 o 
  -9  14   6       83.09       63.10     33.42 o 
  -8  14   6     1474.81     1518.58     92.23 o 
  -7  14   6        4.56       18.08     20.74 o 
  -6  14   6      896.49      902.55     41.90 o 
  -5  14   6       21.44       19.00      8.52 o 
  -4  14   6       31.89       48.31     12.07 o 
  -3  14   6       18.39       25.81     10.96 o 
  -2  14   6       19.24       13.28     12.10 o 
  -1  14   6       40.54       32.92     14.17 o 
   0  14   6      431.80      425.78     21.14 o 
   1  14   6       88.65      137.46     36.21 o 
   2  14   6       18.28       12.84     12.04 o 
   3  14   6       22.05       15.68     10.41 o 
   4  14   6      889.08      854.37     23.28 o 
   5  14   6       29.49       28.08      8.03 o 
   6  14   6      667.96      634.68     40.40 o 
   7  14   6      130.78      160.27     24.70 o 
   8  14   6      196.89      243.01     47.06 o 
   9  14   6        4.30       13.02     26.04 o 
  10  14   6       30.50       40.47     35.23 o 
  11  14   6       94.67      105.55     35.63 o 
  12  14   6       13.75       54.15     42.08 o 
 -12  15   6       41.55       29.50     47.84 o 
 -11  15   6       57.06       36.87     31.24 o 
 -10  15   6       98.10       93.28     27.62 o 
  -9  15   6       29.74       18.26     25.49 o 
  -8  15   6      843.82      911.28     56.45 o 
  -7  15   6        2.09       -0.57     23.30 o 
  -6  15   6     3065.74     3061.59    123.72 o 
  -5  15   6       13.92       12.17      8.50 o 
  -4  15   6     2163.70     2039.92     85.76 o 
  -3  15   6        1.11        3.96     10.28 o 
  -2  15   6      967.71      953.57     41.38 o 
  -1  15   6        9.76        9.67     11.46 o 
   0  15   6     1071.91     1080.70     32.42 o 
   1  15   6        0.41        0.33     10.89 o 
   2  15   6      811.21      848.23     30.01 o 
   3  15   6      132.00      142.11     15.19 o 
   4  15   6     1375.61     1331.68     29.07 o 
   5  15   6      279.40      268.50     13.36 o 
   6  15   6        5.39       20.68      7.06 o 
   7  15   6      270.98      340.42     42.02 o 
   8  15   6        2.22      -13.35     31.13 o 
   9  15   6      456.10      605.42     49.08 o 
  10  15   6       70.11      103.84     37.82 o 
  11  15   6      384.16      506.19     49.54 o 
 -11  16   6       54.82       76.80     52.83 o 
 -10  16   6        0.38       -0.98     20.90 o 
  -9  16   6      318.70      312.51     42.61 o 
  -8  16   6       22.10       43.60     33.15 o 
  -7  16   6       77.45       74.01     29.81 o 
  -6  16   6      127.98      177.48     44.98 o 
  -5  16   6      280.25      254.78     41.95 o 
  -4  16   6       99.21      106.49     11.05 o 
  -3  16   6      518.89      491.80     33.08 o 
  -2  16   6      125.29      136.38     17.80 o 
  -1  16   6     2657.17     2630.43     50.69 o 
   0  16   6     1018.49      990.73     28.96 o 
   1  16   6     5121.69     5034.90     85.35 o 
   2  16   6      422.87      429.84     25.57 o 
   3  16   6     2902.71     2825.45     53.13 o 
   4  16   6      376.24      347.92     18.87 o 
   5  16   6      891.81      820.60     34.51 o 
   6  16   6      170.19      165.60     35.27 o 
   7  16   6      136.10      222.58     37.43 o 
   8  16   6       60.69       96.93     33.80 o 
   9  16   6      136.28      183.29     48.12 o 
  10  16   6       12.99       25.80     30.73 o 
 -10  17   6      279.47      267.75     35.03 o 
  -9  17   6      123.57      120.66     20.94 o 
  -8  17   6     1091.94     1022.96     56.39 o 
  -7  17   6      513.06      469.70     33.83 o 
  -6  17   6     1419.51     1434.47     53.49 o 
  -5  17   6      826.20      889.29     51.21 o 
  -4  17   6     1984.16     1767.16    125.60 o 
  -3  17   6     3071.60     2864.95    136.68 o 
  -2  17   6     1408.60     1430.70     34.88 o 
  -1  17   6     2206.74     2205.28     51.45 o 
   0  17   6     1498.33     1544.68     37.52 o 
   1  17   6     1933.57     1925.29     44.41 o 
   2  17   6     1810.14     1889.57     46.57 o 
   3  17   6      641.72      667.13     28.06 o 
   4  17   6     1942.36     1877.42     73.84 o 
   5  17   6      195.62      180.15     30.80 o 
   6  17   6      948.71     1054.35     63.06 o 
   7  17   6       43.96       47.49     44.65 o 
   8  17   6      154.16      238.86     40.60 o 
   9  17   6        6.18        3.79     31.87 o 
  10  17   6       91.86      127.92     39.31 o 
  -9  18   6      101.74       84.18     19.29 o 
  -8  18   6        0.55       -9.98     15.47 o 
  -7  18   6      384.89      388.38     36.78 o 
  -6  18   6      285.80      303.48     31.30 o 
  -5  18   6      169.39      194.89     28.26 o 
  -4  18   6      216.04      220.31     29.99 o 
  -3  18   6       12.74       14.86     12.50 o 
  -2  18   6      280.32      270.96     21.83 o 
  -1  18   6        7.62       16.95     13.77 o 
   0  18   6      411.69      407.91     26.53 o 
   1  18   6        1.74       -2.17     10.21 o 
   2  18   6      202.31      163.27     22.94 o 
   3  18   6        3.71        7.81     12.92 o 
   4  18   6      136.12      156.05     23.09 o 
   5  18   6       49.69       35.97     11.79 o 
   6  18   6      379.54      381.10     54.40 o 
   7  18   6       26.97       16.82     30.78 o 
   8  18   6      116.51      122.16     40.56 o 
   9  18   6       31.85       44.66     37.37 o 
  -8  19   6        4.33       13.51     26.57 o 
  -7  19   6      140.29      109.39     42.29 o 
  -6  19   6        1.79        5.33     23.41 o 
  -5  19   6      283.30      354.99     38.91 o 
  -4  19   6        8.53       28.66     20.95 o 
  -3  19   6       58.22       50.93     22.50 o 
  -2  19   6        0.69        5.84     11.89 o 
  -1  19   6        4.44        4.99      9.43 o 
   0  19   6        2.11        0.36     11.45 o 
   1  19   6      138.91      131.36     16.80 o 
   2  19   6      107.48      118.65     13.77 o 
   3  19   6      283.84      317.45     24.02 o 
   4  19   6       93.30       88.64     15.93 o 
   5  19   6       42.66       45.70     29.80 o 
   6  19   6      251.14      295.06     42.69 o 
   7  19   6       28.97       15.14     29.27 o 
   8  19   6      503.51      688.72     91.22 o 
  -7  20   6      201.71      196.01     28.06 o 
  -6  20   6       57.33       66.75     24.11 o 
  -5  20   6      526.24      569.20     79.43 o 
  -4  20   6      146.59      130.89     28.98 o 
  -3  20   6      607.61      550.55     58.33 o 
  -2  20   6      353.18      296.81     40.22 o 
  -1  20   6      361.53      343.00     17.84 o 
   0  20   6      552.19      493.83     22.37 o 
   1  20   6      100.60       84.53     13.84 o 
   2  20   6      402.17      383.14     20.24 o 
   3  20   6       18.25       22.38     22.82 o 
   4  20   6      231.61      236.14     27.68 o 
   5  20   6       10.16       24.80     37.60 o 
   6  20   6      104.54       79.63     33.80 o 
  -5  21   6      390.83      375.62     39.16 o 
  -4  21   6      690.99      765.93     45.57 o 
  -3  21   6      229.65      247.35     36.11 o 
  -2  21   6     1680.16     1778.92     81.60 o 
  -1  21   6       30.93       20.41     25.48 o 
   0  21   6     1166.31     1090.76     31.17 o 
   1  21   6      107.04      134.83     34.29 o 
   2  21   6      437.64      423.84     25.20 o 
   3  21   6       51.92       78.19     17.83 o 
   4  21   6      181.98      215.93     35.31 o 
  -1  22   6      132.26      112.26     19.91 o 
   0  22   6       52.78       22.24     26.54 o 
   1  22   6      314.56      320.02     25.83 o 
 -15   0   7      535.99      629.05     87.99 o 
 -13   0   7     2568.69     2777.34    130.76 o 
 -11   0   7     9750.08     9873.37    319.65 o 
  -9   0   7    24293.43    24533.73    864.37 o 
  -7   0   7    17267.07    16703.76    552.12 o 
  -5   0   7    17055.53    17222.15    477.34 o 
  -3   0   7    20391.46    20430.04    586.61 o 
  -1   0   7    10824.42    10965.92    266.64 o 
   1   0   7     8702.10     8769.50    318.44 o 
   3   0   7     4287.34     4523.83    128.07 o 
   5   0   7     3862.39     3692.48     89.62 o 
   7   0   7      342.32      348.79     23.79 o 
   9   0   7     1209.77     1122.09     61.85 o 
  11   0   7      161.26      277.82     61.81 o 
  13   0   7      105.01      160.81     46.67 o 
  15   0   7      109.43      173.97     54.07 o 
 -16   1   7        7.25       19.15     16.95 o 
 -15   1   7       34.60       50.83     46.56 o 
 -14   1   7       23.50       32.79     35.17 o 
 -13   1   7       52.60       51.03     35.17 o 
 -12   1   7       55.33       82.96     43.15 o 
 -11   1   7       50.27       51.67     37.36 o 
 -10   1   7       40.83       41.16     34.78 o 
  -9   1   7        4.77       12.23     35.22 o 
  -8   1   7     1028.38     1033.14     80.83 o 
  -7   1   7      127.55      144.87     36.37 o 
  -6   1   7        1.80       17.09     26.36 o 
  -5   1   7     1953.77     1985.25     71.15 o 
  -4   1   7     2325.88     2355.30     64.54 o 
  -3   1   7     7195.48     7096.24    144.47 o 
  -2   1   7     4653.04     4709.86     99.51 o 
  -1   1   7     5371.33     5677.20    103.13 o 
   0   1   7     2237.68     2272.69     60.18 o 
   1   1   7     9089.48     8449.79    173.93 o 
   2   1   7      521.96      569.72     27.08 o 
   3   1   7     8665.40     7997.69    140.98 o 
   4   1   7      574.78      579.06     21.14 o 
   5   1   7     8980.24     8411.57    146.96 o 
   6   1   7      250.63      253.68     22.83 o 
   7   1   7     1245.67     1176.55     57.66 o 
   8   1   7        1.08       17.15     14.58 o 
   9   1   7       38.34       45.59     14.64 o 
  10   1   7       42.49       37.74     15.19 o 
  11   1   7      160.62      134.93     17.69 o 
  12   1   7      357.54      338.26     41.13 o 
  13   1   7       23.28       36.73     26.32 o 
  14   1   7      233.55      257.07     40.15 o 
  15   1   7        0.40        1.05     32.41 o 
 -16   2   7       47.15       36.78     34.52 o 
 -15   2   7       31.77       32.60     23.27 o 
 -14   2   7      189.08      134.02     36.79 o 
 -13   2   7        4.73        4.12     25.40 o 
 -12   2   7      186.86      207.61     38.10 o 
 -11   2   7      100.88      125.44     37.78 o 
 -10   2   7      535.41      553.15     60.90 o 
  -9   2   7     1220.96     1290.79     87.87 o 
  -8   2   7      212.16      258.47     44.82 o 
  -7   2   7      217.56      239.48     49.51 o 
  -6   2   7      518.60      564.27     53.62 o 
  -5   2   7     3299.29     3307.10    100.02 o 
  -4   2   7       76.21       69.25     28.05 o 
  -3   2   7     7334.10     7731.47    152.80 o 
  -2   2   7    10024.94    10854.17    232.80 o 
  -1   2   7    46194.78    48007.62   1104.02 o 
   0   2   7    14016.88    14260.79    249.95 o 
   1   2   7    27429.88    27041.18    551.56 o 
   2   2   7     9637.06     9192.38    153.00 o 
   3   2   7    23800.97    23363.42    435.49 o 
   4   2   7     5000.62     4863.39     77.01 o 
   5   2   7    17507.15    16799.90    442.73 o 
   6   2   7     6326.64     5970.06    148.95 o 
   7   2   7     6490.21     6267.20    266.66 o 
   8   2   7     8925.03     8627.97    447.46 o 
   9   2   7     5092.26     4817.79    214.69 o 
  10   2   7     1524.74     1414.29     67.03 o 
  11   2   7     2574.06     2606.18     88.42 o 
  12   2   7      514.60      588.93     54.55 o 
  13   2   7      136.34      131.18     36.46 o 
  14   2   7       93.78      101.33     35.39 o 
  15   2   7        1.97      -13.03     26.46 o 
 -16   3   7        2.87       44.18     25.16 o 
 -15   3   7       10.11       17.94     20.36 o 
 -14   3   7      347.21      301.40     41.17 o 
 -13   3   7      131.51      105.81     32.57 o 
 -12   3   7      514.34      555.27     54.45 o 
 -11   3   7      100.44      109.11     42.28 o 
 -10   3   7       13.17       13.84     31.03 o 
  -9   3   7     1085.51     1085.69     68.42 o 
  -8   3   7       43.42       79.98     33.62 o 
  -7   3   7     4879.41     4844.99    134.72 o 
  -6   3   7     2221.20     2199.59     69.76 o 
  -5   3   7     1360.99     1397.65     52.72 o 
  -3   3   7        6.32        8.79     18.15 o 
  -2   3   7    29341.31    30454.95    632.07 o 
  -1   3   7     1770.43     1923.04     62.39 o 
   0   3   7    18676.18    18802.79    341.51 o 
   1   3   7       46.57       44.32     19.65 o 
   2   3   7     3396.80     2949.64     67.17 o 
   3   3   7      470.11      454.00     21.79 o 
   4   3   7     3319.03     2966.85     53.56 o 
   5   3   7      160.93      149.57     16.96 o 
   6   3   7     4664.79     4590.14    109.34 o 
   7   3   7      549.68      493.92     24.97 o 
   8   3   7      537.42      509.73     40.37 o 
   9   3   7     1122.66     1027.54     30.30 o 
  10   3   7      622.85      602.08     34.54 o 
  11   3   7      285.46      281.65     29.56 o 
  12   3   7      109.14       75.52     28.45 o 
  13   3   7      280.22      309.65     37.82 o 
  14   3   7       87.27       61.62     27.29 o 
  15   3   7       33.82       15.50     25.71 o 
 -16   4   7      318.83      266.42     29.78 o 
 -15   4   7      250.85      209.22     35.14 o 
 -14   4   7      580.60      546.44     39.07 o 
 -13   4   7      502.49      555.06     59.91 o 
 -12   4   7     2131.43     2174.00     83.13 o 
 -11   4   7      159.32      139.97     38.37 o 
 -10   4   7    15136.39    14630.54    338.37 o 
  -9   4   7      452.28      467.35     46.34 o 
  -8   4   7    15547.63    15228.27    387.98 o 
  -7   4   7      458.31      471.80     50.63 o 
  -6   4   7    12658.06    12508.22    266.81 o 
  -5   4   7     1854.19     1816.62     76.80 o 
  -4   4   7    15436.40    15478.85    343.20 o 
  -2   4   7    12038.74    12278.81    231.48 o 
   0   4   7    11364.26    11355.82    259.20 o 
   1   4   7     2011.02     1882.30     81.09 o 
   2   4   7     4802.92     4923.78     79.01 o 
   3   4   7     9023.59     9227.42    142.24 o 
   4   4   7        0.68       29.50     13.48 o 
   5   4   7     4119.66     3948.22     97.04 o 
   6   4   7     1456.43     1430.01     32.04 o 
   7   4   7     2468.83     2337.27     64.49 o 
   8   4   7     2033.71     1879.48     90.73 o 
   9   4   7      123.88      135.99     26.95 o 
  10   4   7      546.98      516.96     33.01 o 
  11   4   7     1960.21     1921.51     68.92 o 
  12   4   7      418.46      387.02     26.37 o 
  13   4   7     1217.35     1285.86     62.89 o 
  14   4   7        2.97      -11.73     22.09 o 
  15   4   7      670.33      787.58     46.88 o 
 -15   5   7        0.75        6.52     24.70 o 
 -14   5   7       10.50       36.53     26.66 o 
 -13   5   7      174.58      173.49     34.99 o 
 -12   5   7      459.47      429.87     47.50 o 
 -11   5   7      395.97      366.91     39.45 o 
 -10   5   7       14.71       24.14     36.32 o 
  -9   5   7      615.39      707.18     44.47 o 
  -8   5   7      122.91      167.10     48.32 o 
  -7   5   7      338.65      404.93     45.65 o 
  -6   5   7     2089.58     2136.06     78.47 o 
  -5   5   7     5674.38     5895.27    137.26 o 
  -4   5   7     3175.29     3352.62     80.64 o 
  -3   5   7     5159.82     5053.25    101.21 o 
  -2   5   7     1138.74     1173.75     49.64 o 
  -1   5   7     6991.18     6698.82    175.85 o 
   0   5   7      711.67      626.64     27.41 o 
   1   5   7     6556.57     6871.84    130.55 o 
   2   5   7     2346.98     2223.77     49.66 o 
   4   5   7      663.20      577.84     25.70 o 
   5   5   7       61.28       59.29     18.69 o 
   6   5   7      677.29      666.34     22.52 o 
   7   5   7      101.31      119.45     22.33 o 
   8   5   7      796.37      732.44     70.56 o 
   9   5   7     1218.07     1174.25     43.60 o 
  10   5   7      108.46       93.33     22.05 o 
  11   5   7      405.23      460.43     32.75 o 
  12   5   7      213.07      210.02     24.54 o 
  13   5   7      471.21      538.35     48.14 o 
  14   5   7        0.90       18.36     29.61 o 
  15   5   7       93.00       95.26     35.32 o 
 -15   6   7      122.42      121.05     22.25 o 
 -14   6   7      267.22      222.63     27.22 o 
 -13   6   7      396.36      496.00     36.40 o 
 -12   6   7      222.92      236.09     37.31 o 
 -11   6   7      844.25      863.02     41.12 o 
 -10   6   7      451.07      411.72     48.97 o 
  -9   6   7     1990.89     2019.72     64.42 o 
  -8   6   7     2162.23     2152.81     70.01 o 
  -7   6   7     1095.38     1145.42     58.57 o 
  -6   6   7     2067.86     1959.46     67.75 o 
  -5   6   7     4747.21     4486.14    100.16 o 
  -4   6   7     9679.46     9515.81    197.30 o 
  -3   6   7      434.82      316.55     26.67 o 
  -2   6   7    11053.84    10480.71    292.10 o 
  -1   6   7      176.39      247.32     32.15 o 
   0   6   7    22444.42    21754.49    451.06 o 
   1   6   7       15.96       16.28     13.61 o 
   2   6   7    22356.50    22070.20    368.07 o 
   3   6   7      722.99      704.26     30.56 o 
   4   6   7    13632.42    13378.47    244.96 o 
   5   6   7      763.15      801.00     28.22 o 
   6   6   7     6013.01     5822.81    150.21 o 
   7   6   7     2346.60     2032.41     84.33 o 
   8   6   7     4376.52     4481.77    176.20 o 
   9   6   7     2652.80     2724.52    110.48 o 
  10   6   7     1134.69     1148.81     43.54 o 
  11   6   7     1798.30     1764.12     53.95 o 
  12   6   7      501.42      528.73     28.72 o 
  13   6   7      777.48      749.08     73.24 o 
  14   6   7      121.72      136.53     41.48 o 
  15   6   7       33.88       27.33     21.48 o 
 -15   7   7       17.32        1.69     17.99 o 
 -14   7   7        3.61       19.92     16.99 o 
 -13   7   7       26.80       12.59     27.72 o 
 -12   7   7      150.50      143.23     31.24 o 
 -11   7   7      120.11      162.03     21.92 o 
 -10   7   7      637.21      693.30     61.24 o 
  -9   7   7       99.57      131.73     24.36 o 
  -8   7   7      830.99      820.24     51.91 o 
  -7   7   7     1398.59     1356.56     44.35 o 
  -6   7   7     2037.67     1852.87    164.57 o 
  -5   7   7     3646.02     3461.73    116.19 o 
  -4   7   7      950.12      885.86     51.69 o 
  -3   7   7     7515.39     7157.95    159.65 o 
  -2   7   7      190.95      211.67     20.33 o 
  -1   7   7    15960.56    16052.62    390.42 o 
   0   7   7       51.03       49.56     14.90 o 
   1   7   7    12016.85    12309.44    197.84 o 
   2   7   7     2733.03     2847.58     70.99 o 
   3   7   7     4878.60     4533.31     80.82 o 
   4   7   7      225.59      224.49     20.91 o 
   5   7   7     1982.67     1915.20     54.09 o 
   6   7   7        0.99       26.97     20.36 o 
   7   7   7      484.28      479.50     26.59 o 
   8   7   7      534.30      572.24     47.78 o 
   9   7   7        8.67       16.40     18.10 o 
  10   7   7       36.71       25.03     23.18 o 
  11   7   7       44.51       35.09     19.88 o 
  12   7   7       21.68       22.88     17.15 o 
  13   7   7      384.23      453.86     51.42 o 
  14   7   7        9.49       10.85     19.82 o 
 -15   8   7       34.01        6.75     39.22 o 
 -14   8   7      206.84      225.77    116.73 o 
 -13   8   7      206.32      199.64     23.32 o 
 -12   8   7      100.61      122.90     34.60 o 
 -11   8   7      453.40      461.43     34.73 o 
 -10   8   7      202.17      196.15     19.24 o 
  -9   8   7     5238.24     4933.97    151.03 o 
  -8   8   7     1872.81     1925.00     59.36 o 
  -7   8   7     2984.48     2801.47    108.49 o 
  -6   8   7     1980.38     1983.67     71.93 o 
  -5   8   7     3864.22     3948.80    102.06 o 
  -4   8   7     1733.62     1612.81     63.76 o 
  -3   8   7     2288.20     2142.67     94.18 o 
  -2   8   7     1998.12     1707.68     82.78 o 
  -1   8   7     6250.47     6216.52    121.75 o 
   0   8   7     1775.44     1758.36     42.96 o 
   1   8   7      929.77      953.92     46.25 o 
   2   8   7     4918.30     4751.68     99.39 o 
   3   8   7      107.96      135.61     18.37 o 
   4   8   7     8145.83     8170.16    170.19 o 
   5   8   7     1151.65     1057.41     37.05 o 
   6   8   7     8398.99     7961.01    185.08 o 
   7   8   7      412.27      378.21     24.60 o 
   8   8   7     2243.49     2280.56    117.28 o 
   9   8   7      417.02      482.51     34.78 o 
  10   8   7     2444.81     2503.86     81.88 o 
  11   8   7        4.18        9.91     17.79 o 
  12   8   7      991.67     1021.10     40.05 o 
  13   8   7       45.59       58.40     21.66 o 
  14   8   7      730.51      790.19     64.88 o 
 -14   9   7       72.28      132.85    110.88 o 
 -13   9   7        8.24        2.80     38.93 o 
 -12   9   7        1.37       -2.66     15.07 o 
 -11   9   7        6.28       23.83     12.37 o 
 -10   9   7      112.29      126.60     21.95 o 
  -9   9   7      279.06      264.13     16.64 o 
  -8   9   7      673.24      646.00     24.39 o 
  -7   9   7      230.45      254.07     18.07 o 
  -6   9   7     1405.74     1383.63     59.66 o 
  -5   9   7      840.89      841.56     30.10 o 
  -4   9   7     4063.27     3851.83    150.21 o 
  -3   9   7       61.19       54.10     15.00 o 
  -2   9   7     6048.12     5828.83    129.28 o 
  -1   9   7      198.60      185.14     17.10 o 
   0   9   7     4138.89     3922.13    113.81 o 
   1   9   7     1111.94     1069.66     35.77 o 
   2   9   7     2064.02     2041.94     51.09 o 
   3   9   7      241.87      225.83     30.20 o 
   4   9   7       94.42      137.05     21.82 o 
   5   9   7      233.46      235.65     16.36 o 
   6   9   7       31.06       59.62     12.33 o 
   7   9   7     1869.16     1844.92     57.24 o 
   8   9   7      168.73      146.83     26.40 o 
   9   9   7      745.45      750.21     54.84 o 
  10   9   7      190.49      148.35     31.06 o 
  11   9   7      190.25      164.73     24.36 o 
  12   9   7      250.50      242.54     33.33 o 
  13   9   7      156.35      153.29     21.85 o 
  14   9   7      163.78      192.71     74.91 o 
 -14  10   7      483.59      552.09     77.05 o 
 -13  10   7      191.45      247.29    122.91 o 
 -12  10   7      833.20      975.48     87.43 o 
 -11  10   7      858.98      664.11     83.18 o 
 -10  10   7     1645.95     1427.05     89.16 o 
  -9  10   7      708.24      678.76     63.50 o 
  -8  10   7     2505.85     2410.56     88.15 o 
  -7  10   7     1708.55     1586.68     50.80 o 
  -6  10   7     5397.36     5188.58    236.97 o 
  -5  10   7     4441.57     4320.35    193.56 o 
  -4  10   7    13668.44    13398.80    420.24 o 
  -3  10   7     4938.70     4570.36    116.08 o 
  -2  10   7     4583.61     4364.03    118.51 o 
  -1  10   7     5602.25     5331.94    125.11 o 
   0  10   7     2237.28     2179.37     85.18 o 
   1  10   7      505.13      538.46     28.58 o 
   2  10   7      706.61      674.63     41.18 o 
   3  10   7     1201.89     1153.34     28.74 o 
   4  10   7      404.96      377.76     15.16 o 
   5  10   7     2380.78     2292.00     66.47 o 
   6  10   7      133.42      142.82     13.73 o 
   7  10   7     1302.18     1333.14     50.36 o 
   8  10   7      216.18      215.70     35.36 o 
   9  10   7      898.05      929.79     41.89 o 
  10  10   7      915.81      871.41     46.91 o 
  11  10   7      115.51      114.38     18.94 o 
  12  10   7      237.64      193.29     20.17 o 
  13  10   7       29.73       35.02     33.84 o 
 -14  11   7       40.91       48.03    152.43 o 
 -13  11   7        0.08       38.72     48.26 o 
 -12  11   7       11.55      -10.46    119.47 o 
 -11  11   7       25.15       16.01     40.74 o 
 -10  11   7      239.83      191.41     26.42 o 
  -9  11   7      227.72      212.39     14.83 o 
  -8  11   7      205.31      153.09     14.08 o 
  -7  11   7      713.28      606.36     33.34 o 
  -6  11   7      746.60      719.06     47.45 o 
  -5  11   7     1864.65     1828.00     63.01 o 
  -4  11   7     5820.88     5640.02    177.16 o 
  -3  11   7      762.13      689.66     34.48 o 
  -2  11   7     7537.32     7183.25    222.40 o 
  -1  11   7      445.19      407.96     34.02 o 
   0  11   7     3543.96     3568.90     66.68 o 
   1  11   7     1391.77     1368.08     38.32 o 
   3  11   7      942.09      881.75     26.27 o 
   4  11   7       55.57       69.49     10.23 o 
   5  11   7      633.71      666.93     28.88 o 
   6  11   7      398.82      379.06     16.98 o 
   7  11   7        1.99        9.49     17.28 o 
   8  11   7       33.01       21.40     20.23 o 
   9  11   7       19.83       41.13     16.99 o 
  10  11   7       47.12       55.93     17.21 o 
  11  11   7        0.08        1.35     10.90 o 
  12  11   7      110.49      140.45     32.60 o 
  13  11   7        1.98        7.29     32.61 o 
 -13  12   7       79.07       49.34     29.10 o 
 -12  12   7       17.38       20.88     17.31 o 
 -11  12   7       48.19       62.82     19.35 o 
 -10  12   7       53.22       68.71     41.25 o 
  -9  12   7       30.04       33.70      8.63 o 
  -8  12   7       31.59       30.48      5.31 o 
  -7  12   7      579.27      551.01     39.71 o 
  -6  12   7      144.77      134.22     23.95 o 
  -5  12   7     2074.94     2039.92     66.27 o 
  -4  12   7      989.86      930.31     49.53 o 
  -3  12   7     8267.76     8219.70    250.27 o 
  -2  12   7      506.37      505.59     29.04 o 
  -1  12   7     3216.86     3075.08     74.90 o 
   0  12   7      300.87      329.41     29.46 o 
   1  12   7     2405.44     2309.86     51.75 o 
   2  12   7     1141.86     1057.83     63.52 o 
   3  12   7    10067.90     9930.09    148.93 o 
   4  12   7      642.90      566.25     19.77 o 
   5  12   7     7206.14     6921.72    142.85 o 
   6  12   7      495.37      422.01     15.56 o 
   7  12   7     5916.21     5672.73    214.29 o 
   8  12   7      548.46      522.68     36.73 o 
   9  12   7     1394.66     1442.33     78.65 o 
  10  12   7      630.22      524.05     41.50 o 
  11  12   7      468.79      561.03     61.34 o 
  12  12   7       81.74      104.04     31.81 o 
  13  12   7      705.49      802.57    189.92 o 
 -13  13   7       27.70        8.36     45.26 o 
 -12  13   7        9.05       -2.94     14.47 o 
 -11  13   7       64.37       60.70     18.78 o 
 -10  13   7      114.89      127.32     22.27 o 
  -9  13   7       11.70       11.98     18.29 o 
  -8  13   7      219.88      202.50     29.72 o 
  -7  13   7      438.46      415.66     24.95 o 
  -6  13   7      394.93      354.87     27.12 o 
  -5  13   7      885.80      859.24     30.14 o 
  -4  13   7       35.73       28.10     14.07 o 
  -3  13   7      468.87      401.11     31.78 o 
  -2  13   7        1.94       15.26     13.84 o 
  -1  13   7     2687.86     2698.27     60.77 o 
   0  13   7      321.31      303.77     24.68 o 
   1  13   7     7186.03     6929.53    117.31 o 
   2  13   7      183.59      199.22     20.71 o 
   3  13   7     2080.50     2019.73     42.53 o 
   4  13   7      549.23      509.85     19.77 o 
   5  13   7      326.74      292.98     20.23 o 
   6  13   7     2217.85     2054.94     91.39 o 
   7  13   7        8.34       -8.32     10.17 o 
   8  13   7     1653.16     1492.14    131.34 o 
   9  13   7        0.00       -8.00     16.22 o 
  10  13   7      520.72      494.32     50.11 o 
  11  13   7        1.69        8.08     34.46 o 
  12  13   7      131.77      126.48     34.77 o 
 -12  14   7      166.28      138.44     33.21 o 
 -11  14   7      833.87      841.63    159.38 o 
 -10  14   7      158.64      210.82     60.87 o 
  -9  14   7     2626.92     2734.34    145.19 o 
  -8  14   7      109.77       96.35     23.61 o 
  -7  14   7     3026.69     3148.03     85.50 o 
  -6  14   7      667.94      579.63     34.82 o 
  -5  14   7     5138.45     4898.63    203.48 o 
  -4  14   7      767.69      678.83     23.48 o 
  -3  14   7     2420.49     2437.11     73.52 o 
  -2  14   7     1504.20     1480.62     39.13 o 
  -1  14   7     2719.54     2670.89     50.46 o 
   0  14   7        1.72       13.28     14.27 o 
   1  14   7      136.13      143.08     21.65 o 
   2  14   7       87.90      106.89     15.76 o 
   3  14   7      197.63      179.59     15.17 o 
   4  14   7        3.27        9.57     10.00 o 
   5  14   7      137.51      138.09     14.43 o 
   6  14   7       96.55       96.64     11.35 o 
   7  14   7       67.43       77.89     13.59 o 
   8  14   7       53.05       34.96     18.53 o 
   9  14   7       13.76       21.91     31.71 o 
  10  14   7       46.75       40.62     30.99 o 
  11  14   7        2.49       16.29     27.74 o 
 -11  15   7        5.15        2.09     13.75 o 
 -10  15   7        0.95        8.95     17.11 o 
  -9  15   7        0.60        3.28     20.10 o 
  -8  15   7        3.65       10.35     16.39 o 
  -7  15   7       10.46       16.28     18.43 o 
  -6  15   7      457.07      342.08     33.36 o 
  -5  15   7      366.97      311.78     19.21 o 
  -4  15   7      615.92      582.40     32.29 o 
  -3  15   7      800.35      764.09     27.42 o 
  -2  15   7      161.72      149.73     19.41 o 
  -1  15   7      703.89      722.16     28.69 o 
   0  15   7       17.74       20.22     12.29 o 
   1  15   7     1057.25      996.45     37.01 o 
   2  15   7      428.27      481.82     21.73 o 
   3  15   7       28.33       37.26     13.04 o 
   4  15   7      570.35      558.47     22.50 o 
   5  15   7       19.45       37.00     13.39 o 
   6  15   7      575.97      522.21     20.46 o 
   7  15   7       66.50       54.78     22.43 o 
   8  15   7       14.38       -8.21     26.53 o 
   9  15   7       12.61       10.44     27.03 o 
  10  15   7        5.40      -11.65     27.77 o 
  11  15   7        5.64        8.54     29.39 o 
 -11  16   7      170.36      199.40     21.77 o 
 -10  16   7       99.93      116.12     24.59 o 
  -9  16   7       79.47       96.63     32.61 o 
  -8  16   7        0.37        3.21     17.40 o 
  -7  16   7      140.08      150.01     26.97 o 
  -6  16   7      165.99      163.77     26.72 o 
  -5  16   7      236.40      217.12     12.50 o 
  -4  16   7      902.28      834.17     50.61 o 
  -3  16   7      290.39      275.68     24.51 o 
  -2  16   7      607.90      582.70     24.74 o 
  -1  16   7       29.58       43.31     13.21 o 
   0  16   7      699.62      693.70     26.61 o 
   1  16   7      545.71      534.99     25.24 o 
   2  16   7     1838.65     1840.26     45.03 o 
   3  16   7     1605.37     1525.36     42.59 o 
   4  16   7     3841.26     3724.07     89.95 o 
   5  16   7      497.26      419.84     29.49 o 
   6  16   7     3342.11     2963.52    233.19 o 
   7  16   7      460.33      458.95     56.78 o 
   8  16   7     1404.80     1495.16     94.38 o 
   9  16   7      358.58      346.91     54.25 o 
  10  16   7      324.54      227.36     68.42 o 
 -10  17   7      112.39      113.53     30.88 o 
  -9  17   7       39.16       43.64     31.35 o 
  -8  17   7       23.95       28.21     30.27 o 
  -7  17   7        4.21      -16.69     35.39 o 
  -6  17   7       25.79       26.76     28.48 o 
  -5  17   7       20.79       43.36     23.18 o 
  -4  17   7      138.90      104.81     19.02 o 
  -3  17   7      482.07      439.19     31.03 o 
  -2  17   7       80.33       78.55     15.08 o 
  -1  17   7      660.95      622.00     23.18 o 
   0  17   7     1106.18     1047.02     30.45 o 
   1  17   7      383.96      393.22     23.47 o 
   2  17   7      924.29      953.84     28.86 o 
   3  17   7      301.81      294.30     16.23 o 
   4  17   7      759.67      711.57     45.87 o 
   5  17   7      498.03      440.93     21.66 o 
   6  17   7      297.77      381.48     56.66 o 
   7  17   7      764.74      951.72     64.56 o 
   8  17   7      130.03      170.57     43.80 o 
   9  17   7      372.83      336.09     59.36 o 
  -9  18   7        2.95       10.92     16.87 o 
  -8  18   7      942.46      910.25    124.03 o 
  -7  18   7       22.92       18.27     19.96 o 
  -6  18   7     1084.80     1139.62     57.36 o 
  -5  18   7       51.78       49.13     30.30 o 
  -4  18   7     1284.92     1444.52     65.63 o 
  -3  18   7      142.12      128.61     11.96 o 
  -2  18   7      771.37      771.40     46.03 o 
  -1  18   7      406.78      388.77     24.58 o 
   0  18   7      312.19      326.34     26.94 o 
   1  18   7      707.40      711.63     28.19 o 
   2  18   7        9.83        7.95     10.87 o 
   3  18   7      308.62      294.37     14.98 o 
   4  18   7        0.54       -1.05      8.56 o 
   5  18   7       80.18       77.11     35.59 o 
   6  18   7       14.95       16.80     33.83 o 
   7  18   7       26.96       33.78     43.70 o 
   8  18   7       38.42       52.17     39.59 o 
  -8  19   7      128.31      158.70     26.52 o 
  -7  19   7        3.84        7.16     17.76 o 
  -6  19   7       26.19       21.90     22.83 o 
  -5  19   7      234.36      216.76     32.48 o 
  -4  19   7        5.35       12.60     24.51 o 
  -3  19   7      473.12      487.11     37.43 o 
  -2  19   7       97.82      100.08     14.47 o 
  -1  19   7      187.80      180.38     18.67 o 
   0  19   7        9.13        0.00     13.93 o 
   1  19   7      299.97      365.69     21.02 o 
   2  19   7        0.07        2.35     11.91 o 
   3  19   7      230.04      216.62     32.58 o 
   4  19   7        0.25        7.00     19.80 o 
   5  19   7       66.76       62.51     33.64 o 
   6  19   7       16.44       14.31     28.34 o 
   7  19   7       77.17      104.69     45.07 o 
  -6  20   7      228.20      241.73     50.11 o 
  -5  20   7       16.23       23.75     32.68 o 
  -4  20   7      438.56      405.97     45.55 o 
  -3  20   7      121.47      103.16     31.79 o 
  -2  20   7     1045.68     1203.68     53.90 o 
  -1  20   7      131.54      154.85     15.10 o 
   0  20   7     1344.14     1303.23     62.68 o 
   1  20   7      352.25      311.14     20.38 o 
   2  20   7      912.49      877.67     34.24 o 
   3  20   7      519.18      530.36     34.40 o 
   4  20   7      492.61      437.29     50.58 o 
   5  20   7      542.81      562.58     48.91 o 
  -4  21   7      224.82      173.15     31.93 o 
  -3  21   7       27.92       60.52     37.08 o 
  -2  21   7      264.39      245.24     38.13 o 
  -1  21   7       18.91       25.08     20.90 o 
   0  21   7      203.99      198.42     23.03 o 
   1  21   7      293.61      297.70     18.69 o 
   2  21   7       71.25       81.96     28.25 o 
   3  21   7      401.56      417.72     37.29 o 
 -16   0   8       83.67       83.63     59.56 o 
 -14   0   8      648.29      691.81     74.99 o 
 -12   0   8     1474.19     1624.03    122.99 o 
 -10   0   8      603.27      713.34     95.22 o 
  -8   0   8    15968.91    16244.51    575.65 o 
  -6   0   8    26569.75    27038.95    839.54 o 
  -4   0   8    40762.17    41165.03   1375.50 o 
  -2   0   8    13248.92    12629.68    554.36 o 
   0   0   8    18819.93    18339.07    479.71 o 
   2   0   8     5709.72     5520.50    137.24 o 
   4   0   8     1955.07     1892.73     66.45 o 
   6   0   8      165.41      196.21     36.03 o 
   8   0   8      672.64      603.92     46.71 o 
  10   0   8       73.02       93.89     17.54 o 
  12   0   8       28.51       34.33     52.95 o 
  14   0   8        3.09      -11.83     63.05 o 
 -16   1   8       48.68       43.26     25.16 o 
 -15   1   8       90.90       71.78     36.73 o 
 -14   1   8      220.88      159.38     40.80 o 
 -13   1   8      150.38      114.02     38.84 o 
 -12   1   8      188.88      118.43     49.78 o 
 -11   1   8      160.74      157.03     69.53 o 
 -10   1   8       47.05       19.92     43.54 o 
  -9   1   8     2614.83     2730.89    109.14 o 
  -8   1   8       21.46       12.01     40.35 o 
  -7   1   8     4855.95     5106.75    145.25 o 
  -6   1   8      215.18      213.81     45.70 o 
  -5   1   8     6800.99     6982.56    161.80 o 
  -4   1   8     1367.43     1453.89     63.73 o 
  -3   1   8     5327.20     4975.78    120.96 o 
  -2   1   8       10.87       23.74     18.91 o 
  -1   1   8     7999.63     7948.75    161.47 o 
   0   1   8     2429.00     2416.67     67.52 o 
   1   1   8    19236.91    19056.91    348.27 o 
   3   1   8    16745.13    16645.11    311.42 o 
   4   1   8     1522.39     1527.02     40.35 o 
   5   1   8     6352.43     6088.36     89.00 o 
   6   1   8     2245.09     2020.72     94.85 o 
   7   1   8      896.86      833.99     47.22 o 
   8   1   8     2039.67     1873.07    107.86 o 
   9   1   8      883.63      785.57     70.46 o 
  10   1   8      177.75      158.77     25.54 o 
  11   1   8      311.63      320.46     35.03 o 
  12   1   8       36.61       42.88     28.62 o 
  13   1   8      153.94      269.67     40.20 o 
  14   1   8        7.88        8.91     26.75 o 
  15   1   8       23.62       38.99     28.27 o 
 -16   2   8      183.16      177.92     38.01 o 
 -15   2   8      138.05      130.80     40.86 o 
 -14   2   8      395.98      398.23     50.01 o 
 -13   2   8       93.33       77.22     44.29 o 
 -12   2   8        1.35       18.64     33.62 o 
 -11   2   8      267.56      281.87     46.03 o 
 -10   2   8      876.23      885.98     70.13 o 
  -9   2   8     1045.01     1074.64     77.89 o 
  -8   2   8      427.77      436.37     51.01 o 
  -7   2   8     1376.03     1329.91     73.10 o 
  -6   2   8      111.19      137.69     45.76 o 
  -5   2   8      168.89      167.08     32.92 o 
  -4   2   8      728.79      838.70     55.45 o 
  -3   2   8     4401.89     4394.16    113.13 o 
  -2   2   8      876.21      773.98     41.12 o 
  -1   2   8     2489.49     2491.29     62.52 o 
   0   2   8       15.39       31.70     17.61 o 
   1   2   8        0.34       29.89     19.89 o 
   2   2   8     7700.77     7920.49    140.13 o 
   3   2   8      828.72      848.15     43.50 o 
   4   2   8     8406.02     7747.22    120.67 o 
   5   2   8     5362.86     4968.68     88.80 o 
   6   2   8     7426.89     7044.32    194.01 o 
   7   2   8     2064.86     1993.85    103.98 o 
   8   2   8     4944.51     4660.63    205.84 o 
   9   2   8     1008.50      951.75     47.99 o 
  10   2   8     3046.27     2966.23    153.23 o 
  11   2   8     1555.25     1412.32     71.70 o 
  12   2   8     1052.49      971.11     61.66 o 
  13   2   8      281.30      313.02     41.60 o 
  14   2   8      847.78      919.44     66.48 o 
  15   2   8      328.88      458.96     66.50 o 
 -15   3   8      363.58      346.90     34.11 o 
 -14   3   8      170.98      138.56     37.24 o 
 -13   3   8      580.51      559.06     51.58 o 
 -12   3   8      121.15       96.22     39.85 o 
 -11   3   8     4271.40     4258.72    144.59 o 
 -10   3   8     1028.55     1053.48     65.62 o 
  -9   3   8     3751.84     3712.71    120.66 o 
  -8   3   8     4196.47     4179.06    120.05 o 
  -7   3   8     1464.17     1455.46     94.33 o 
  -6   3   8     3567.13     3553.43     98.35 o 
  -5   3   8     1340.12     1297.50     58.86 o 
  -4   3   8     1060.97     1123.11     48.39 o 
  -3   3   8      945.87     1040.97     45.24 o 
  -2   3   8      970.94     1195.54     54.07 o 
  -1   3   8      473.35      534.53     32.84 o 
   0   3   8     1582.34     1647.98     44.59 o 
   1   3   8     1819.84     1994.62     53.06 o 
   2   3   8     6965.10     7352.59    153.12 o 
   3   3   8     6462.42     7012.37    124.63 o 
   4   3   8     1662.89     1607.24     46.09 o 
   5   3   8     1127.25     1050.05     39.45 o 
   6   3   8      276.88      251.22     22.51 o 
   7   3   8      600.56      587.84     38.28 o 
   8   3   8        7.22       20.70     12.35 o 
   9   3   8      153.12      144.20     35.15 o 
  10   3   8       61.50       54.49     13.64 o 
  11   3   8        5.82       21.69     23.48 o 
  12   3   8      685.07      711.32     34.34 o 
  13   3   8       22.19        3.15     28.73 o 
  14   3   8      250.27      227.47     39.05 o 
  15   3   8       32.16       72.77     29.25 o 
 -15   4   8      484.71      529.12     46.63 o 
 -14   4   8       44.34       40.32     39.39 o 
 -13   4   8      756.98      732.78     55.66 o 
 -12   4   8      193.85      180.89     38.08 o 
 -11   4   8      788.28      857.93     57.59 o 
 -10   4   8      127.88      123.10     47.81 o 
  -9   4   8     2233.92     2218.17     79.62 o 
  -8   4   8      235.75      247.18     58.17 o 
  -7   4   8    18182.86    18314.10    415.85 o 
  -6   4   8      250.71      239.82     35.84 o 
  -5   4   8    17602.62    17005.70    359.71 o 
  -4   4   8      521.33      498.40     50.56 o 
  -3   4   8    29978.28    29812.70    731.56 o 
  -2   4   8     3275.24     3220.47     88.06 o 
  -1   4   8    13407.74    13404.02    267.03 o 
   0   4   8      369.25      420.34     27.33 o 
   1   4   8    10426.87    10783.69    208.00 o 
   2   4   8        2.68        7.72     16.61 o 
   3   4   8     3056.12     3215.26     66.62 o 
   4   4   8       25.68       38.67     15.97 o 
   5   4   8     1222.48     1233.65     44.48 o 
   6   4   8      842.11      794.62     20.65 o 
   7   4   8       21.69       21.09      7.99 o 
   8   4   8      295.41      254.78     12.50 o 
   9   4   8       35.31       33.95      6.99 o 
  10   4   8      627.83      594.01     41.36 o 
  11   4   8      975.64      881.75     48.89 o 
  12   4   8      104.19       84.76     31.16 o 
  13   4   8      278.55      229.99     48.81 o 
  14   4   8      112.74      126.87     36.85 o 
 -15   5   8        3.22       -8.92     20.47 o 
 -14   5   8        3.93       19.18     22.92 o 
 -13   5   8      177.63      139.82     39.13 o 
 -12   5   8       80.82       86.06     34.97 o 
 -11   5   8       98.73       90.34     31.71 o 
 -10   5   8     1465.63     1510.48     65.21 o 
  -9   5   8       38.51       32.98     24.37 o 
  -8   5   8     2461.46     2541.60     93.92 o 
  -7   5   8        5.42       -3.69     20.37 o 
  -6   5   8     6014.20     6086.84    145.53 o 
  -5   5   8      810.23      875.06     42.06 o 
  -4   5   8     9782.55     9825.40    202.97 o 
  -3   5   8     4425.57     4490.72     96.94 o 
  -2   5   8    27641.27    27955.78    768.93 o 
  -1   5   8     9151.53     9222.56    207.57 o 
   0   5   8    14034.42    13394.78    291.35 o 
   1   5   8     2075.28     1969.89     58.39 o 
   2   5   8    20187.19    19936.38    349.64 o 
   3   5   8     2267.00     2162.68     47.55 o 
   4   5   8    14839.53    14342.45    264.98 o 
   5   5   8     3360.02     3259.85     65.75 o 
   6   5   8     3903.17     3867.51    108.27 o 
   7   5   8     2044.60     1863.36     57.63 o 
   8   5   8     2075.14     1867.85     87.91 o 
   9   5   8     1119.71      953.70     73.64 o 
  10   5   8      267.88      333.64     44.78 o 
  11   5   8       47.54       45.73     23.18 o 
  12   5   8        5.16        0.07     18.02 o 
  13   5   8        1.30       19.70     25.84 o 
  14   5   8       12.24       -6.22     25.06 o 
 -15   6   8      140.60       97.81     24.29 o 
 -14   6   8        9.22       22.26     18.23 o 
 -13   6   8      630.19      552.86     79.37 o 
 -12   6   8      264.33      310.23     39.39 o 
 -11   6   8      599.81      537.72     36.63 o 
 -10   6   8      116.48      147.66     30.89 o 
  -9   6   8       16.87        8.03     18.91 o 
  -8   6   8     1484.12     1465.67     77.92 o 
  -7   6   8       66.57       86.44     24.26 o 
  -6   6   8      678.37      616.06     35.28 o 
  -5   6   8      975.85      918.50     45.45 o 
  -4   6   8     4871.56     5232.22    125.09 o 
  -3   6   8     1655.48     1670.88     51.19 o 
  -2   6   8     5895.37     5579.08    144.94 o 
  -1   6   8     2028.31     2015.14     71.07 o 
   0   6   8     2266.86     1996.49     57.00 o 
   1   6   8     3812.64     3578.04     67.84 o 
   2   6   8      937.34      956.31     34.70 o 
   3   6   8     2596.28     2357.92     53.23 o 
   4   6   8       32.48      103.45     31.20 o 
   5   6   8     7346.13     6869.58    187.47 o 
   6   6   8      737.83      773.50     52.99 o 
   7   6   8     5988.87     5589.66    151.83 o 
   8   6   8        2.65        6.31      5.33 o 
   9   6   8     3168.54     3273.71    122.91 o 
  10   6   8        5.69        1.49     26.39 o 
  11   6   8     1359.60     1264.40     90.19 o 
  12   6   8       50.33       43.50     23.05 o 
  13   6   8      213.19      203.91     35.67 o 
  14   6   8      581.54      598.71     44.94 o 
 -15   7   8       10.86       32.78     38.47 o 
 -14   7   8     1185.75     1009.41    153.71 o 
 -13   7   8      138.14      113.33     22.43 o 
 -12   7   8     2889.36     2578.20    135.10 o 
 -11   7   8        9.43       19.93     17.61 o 
 -10   7   8     1963.26     1892.44    103.81 o 
  -9   7   8      723.39      673.10     34.50 o 
  -8   7   8      884.09      917.74     59.19 o 
  -7   7   8      954.13      914.11     64.02 o 
  -6   7   8     1271.20     1233.10     55.11 o 
  -5   7   8       57.28       76.66     19.77 o 
  -4   7   8      235.02      228.12     31.90 o 
  -3   7   8     1181.93     1112.43     56.36 o 
  -2   7   8       39.64       54.21     24.71 o 
  -1   7   8      678.70      605.58     34.77 o 
   0   7   8      421.29      389.65     25.07 o 
   1   7   8       30.84       52.21     19.41 o 
   2   7   8     2442.45     2451.83     48.90 o 
   3   7   8        6.61       22.31     15.68 o 
   4   7   8     1610.34     1749.80     44.30 o 
   5   7   8      466.50      418.43     29.50 o 
   6   7   8      593.99      601.74     32.32 o 
   7   7   8      692.81      666.83     32.76 o 
   8   7   8        0.45       18.10     18.78 o 
   9   7   8      551.68      604.83     41.78 o 
  10   7   8       56.60       76.61     26.32 o 
  11   7   8        0.14       -6.35     19.07 o 
  12   7   8       32.27       44.89     28.69 o 
  13   7   8      107.57      123.03     35.59 o 
  14   7   8      270.18      398.45     66.70 o 
 -14   8   8      146.01      131.05     52.67 o 
 -13   8   8       39.73       10.50     13.55 o 
 -12   8   8      255.17      254.04     25.65 o 
 -11   8   8       68.37       91.34     19.72 o 
 -10   8   8      239.71      249.88     28.69 o 
  -9   8   8      172.82      173.11     23.86 o 
  -8   8   8     1093.91     1040.39     53.47 o 
  -7   8   8      169.80      151.41     28.66 o 
  -6   8   8     3604.13     3344.86    123.01 o 
  -5   8   8       19.79       15.90     22.46 o 
  -4   8   8     3705.47     3468.54    100.47 o 
  -3   8   8      793.67      810.60     43.95 o 
  -2   8   8     2626.78     2575.19     84.94 o 
  -1   8   8     1010.66      914.10     37.07 o 
   0   8   8      332.03      346.76     29.21 o 
   1   8   8     1116.56     1102.87     35.42 o 
   2   8   8     1168.65     1175.07     47.80 o 
   3   8   8     1003.76     1026.86     35.95 o 
   4   8   8      532.44      545.10     33.21 o 
   5   8   8      615.49      611.06     33.21 o 
   6   8   8      539.22      620.80     39.82 o 
   7   8   8      347.52      308.35      9.84 o 
   8   8   8        3.00        5.11     17.77 o 
   9   8   8     1968.07     1980.10     73.61 o 
  10   8   8      195.74      210.02     40.13 o 
  11   8   8      558.45      546.63     52.55 o 
  12   8   8        1.63       19.96     23.39 o 
  13   8   8      400.00      357.88     29.86 o 
  14   8   8        1.53       -4.02     21.55 o 
 -14   9   8       78.09       86.80     47.77 o 
 -13   9   8       52.19       51.35     43.23 o 
 -12   9   8       59.57       49.35     15.18 o 
 -11   9   8        0.25        4.35     13.27 o 
 -10   9   8       35.89       51.98     15.11 o 
  -9   9   8      100.09       86.52     25.83 o 
  -8   9   8      180.85      196.80     24.67 o 
  -7   9   8      518.18      511.20     25.14 o 
  -6   9   8     1167.73     1198.37    100.12 o 
  -5   9   8     3476.35     3378.06    110.09 o 
  -4   9   8     5844.90     5626.79    231.80 o 
  -3   9   8     7021.35     6665.35    240.68 o 
  -2   9   8     5158.79     4929.13     98.93 o 
  -1   9   8    12174.36    11989.11    229.90 o 
   0   9   8     4707.05     4638.27    103.19 o 
   1   9   8    14165.42    14085.05    268.02 o 
   2   9   8     2175.13     2259.55     61.61 o 
   3   9   8    11033.09    10836.47    207.74 o 
   4   9   8     3625.71     3714.97     76.40 o 
   5   9   8     2203.49     2182.51     59.34 o 
   6   9   8     4008.05     3877.39     97.26 o 
   7   9   8     2552.82     2619.05     99.24 o 
   8   9   8     1176.21     1153.33     61.80 o 
   9   9   8     1002.38     1033.48     56.72 o 
  10   9   8       92.65       80.16     23.82 o 
  11   9   8       61.04       65.22     18.42 o 
  12   9   8       64.02       53.89     23.14 o 
  13   9   8       31.14       38.38     18.83 o 
 -14  10   8       19.68       39.73     80.60 o 
 -13  10   8       85.96      119.15     51.54 o 
 -12  10   8      526.10      670.38     73.49 o 
 -11  10   8      518.29      455.80     61.60 o 
 -10  10   8      469.59      443.23     24.06 o 
  -9  10   8     1009.62      962.56     69.92 o 
  -8  10   8     1323.45     1170.72     70.96 o 
  -7  10   8     1588.93     1509.15     46.96 o 
  -6  10   8     1197.52     1104.13     43.95 o 
  -5  10   8     1667.17     1651.93     62.05 o 
  -4  10   8     1631.89     1428.32    123.26 o 
  -3  10   8     7061.03     6787.16    182.29 o 
  -2  10   8     1931.50     1905.39     48.68 o 
  -1  10   8    12265.43    12283.85    301.18 o 
   0  10   8     4732.42     4864.22    115.59 o 
   1  10   8     8083.77     7969.24    174.65 o 
   2  10   8     4280.14     4330.51     89.44 o 
   3  10   8     1130.58     1160.66     49.82 o 
   4  10   8      466.90      472.89     29.87 o 
   5  10   8      261.05      222.95     16.71 o 
   6  10   8       40.99       43.33     10.69 o 
   7  10   8      271.44      255.92     20.64 o 
   8  10   8      550.36      577.01     55.50 o 
   9  10   8       46.85       53.20     22.10 o 
  10  10   8      319.43      353.57     37.66 o 
  11  10   8       33.84       38.70     15.74 o 
  12  10   8       29.71       44.15     20.41 o 
  13  10   8       94.92      114.26     38.47 o 
 -13  11   8     1322.22     1555.61    200.64 o 
 -12  11   8       70.11      101.55     51.09 o 
 -11  11   8     1420.67     1480.84    105.30 o 
 -10  11   8       45.76       46.83     15.61 o 
  -9  11   8      983.71      817.87     84.40 o 
  -8  11   8       35.19       38.18     16.90 o 
  -7  11   8      715.73      696.41     27.59 o 
  -6  11   8        2.84       -0.10      9.14 o 
  -5  11   8      265.46      259.93     18.56 o 
  -4  11   8     1723.62     1571.92     50.62 o 
  -3  11   8      183.19      167.32     20.01 o 
  -2  11   8     3920.16     3888.60     99.31 o 
  -1  11   8     1415.58     1366.82     47.24 o 
   0  11   8      477.70      413.90     36.59 o 
   1  11   8     1462.10     1505.90     50.48 o 
   2  11   8      145.10      157.26     27.96 o 
   3  11   8      506.92      517.26     20.72 o 
   4  11   8     2380.90     2178.29     44.91 o 
   5  11   8      138.74      110.05     11.22 o 
   6  11   8     1012.86      892.80     48.13 o 
   7  11   8       43.44       40.73     13.93 o 
   8  11   8     1783.15     1821.06     70.32 o 
   9  11   8       46.56       40.58     21.06 o 
  10  11   8      240.95      267.62     34.62 o 
  11  11   8       55.45       42.57     16.77 o 
  12  11   8       44.01       67.57     47.94 o 
  13  11   8      166.91      227.22    140.10 o 
 -13  12   8       17.02       27.04     16.81 o 
 -12  12   8        8.50       11.74     23.84 o 
 -11  12   8       47.54       49.31     22.37 o 
 -10  12   8      185.90      159.09     26.39 o 
  -9  12   8       14.56       12.18      9.52 o 
  -8  12   8        0.15        9.90      9.13 o 
  -7  12   8       76.18       63.89     14.58 o 
  -6  12   8       65.87       81.65     14.55 o 
  -5  12   8       29.24       37.68     19.71 o 
  -4  12   8      522.75      552.51     28.89 o 
  -3  12   8       29.21       27.72     18.84 o 
  -2  12   8       19.76       31.87     20.14 o 
  -1  12   8      524.12      574.43     31.11 o 
   0  12   8     3673.79     3600.25     74.31 o 
   1  12   8       46.54       62.12     17.67 o 
   2  12   8     2619.97     2582.07     59.21 o 
   3  12   8        0.94       26.29     12.04 o 
   4  12   8     1695.74     1642.32     34.40 o 
   5  12   8      146.83      153.60     16.38 o 
   6  12   8     2153.99     2099.50     89.78 o 
   7  12   8       27.61       34.80     15.11 o 
   8  12   8     1299.26     1325.26     86.52 o 
   9  12   8      136.03      155.61     30.85 o 
  10  12   8     1385.68     1338.92    124.56 o 
  11  12   8      152.79      178.94     42.41 o 
  12  12   8      415.05      512.78     56.12 o 
 -12  13   8       11.53       21.41     25.44 o 
 -11  13   8       29.05       48.54     33.79 o 
 -10  13   8       83.96       95.96     41.66 o 
  -9  13   8      220.92      284.75     43.86 o 
  -8  13   8       42.53       43.16     13.67 o 
  -7  13   8      481.82      512.35     37.15 o 
  -6  13   8       88.31       70.61     16.83 o 
  -5  13   8     1395.48     1399.58     61.33 o 
  -4  13   8      253.71      230.71     23.03 o 
  -3  13   8     2914.37     2947.01     84.65 o 
  -2  13   8     2767.76     2740.14     73.44 o 
  -1  13   8     3999.75     4030.38     85.62 o 
   0  13   8      729.04      707.78     31.24 o 
   1  13   8     3836.71     3847.90     79.75 o 
   2  13   8     2454.55     2354.48     54.65 o 
   3  13   8     1041.10     1016.91     27.05 o 
   4  13   8     3007.65     2855.90     57.24 o 
   5  13   8      390.51      414.70     27.63 o 
   6  13   8     1483.89     1340.33     49.44 o 
   7  13   8      991.16      918.40     28.46 o 
   8  13   8      708.29      729.17     60.43 o 
   9  13   8        5.34        7.02     14.43 o 
  10  13   8       52.96       71.22     49.25 o 
  11  13   8      142.83      210.33     72.34 o 
 -12  14   8      337.35      344.66     44.21 o 
 -11  14   8      710.88      735.11     76.33 o 
 -10  14   8      719.65      776.95     58.51 o 
  -9  14   8     1238.01     1230.03     70.16 o 
  -8  14   8     1162.12     1222.00     90.20 o 
  -7  14   8      850.12      813.90     68.69 o 
  -6  14   8     1662.75     1605.89     68.73 o 
  -5  14   8      591.23      581.68     32.49 o 
  -4  14   8     4065.24     3843.87    148.30 o 
  -3  14   8      478.83      492.68     25.99 o 
  -2  14   8     4084.21     4037.80    109.89 o 
  -1  14   8     1518.29     1580.54     48.13 o 
   0  14   8     1840.19     1842.29     47.76 o 
   1  14   8     3088.66     3184.20     63.45 o 
   2  14   8     2928.72     2947.04     61.14 o 
   3  14   8      153.25      159.96     14.91 o 
   4  14   8      494.24      495.49     20.62 o 
   5  14   8      151.18      160.40     15.39 o 
   6  14   8       41.00       54.39     10.84 o 
   7  14   8      283.89      232.59     25.34 o 
   8  14   8        1.65       -4.84     13.19 o 
   9  14   8        0.14      -24.54     38.49 o 
  10  14   8       55.46       44.84     36.42 o 
  11  14   8        0.57       25.74     34.69 o 
 -11  15   8       32.77       38.27     37.31 o 
 -10  15   8      136.84       95.37     25.06 o 
  -9  15   8      377.13      401.49     34.21 o 
  -8  15   8       79.94       91.24     34.19 o 
  -7  15   8      207.85      341.56     43.47 o 
  -6  15   8      167.78      154.63     25.79 o 
  -5  15   8      585.04      552.11     25.57 o 
  -4  15   8       65.15       81.44     13.74 o 
  -3  15   8     1782.95     1689.42     57.74 o 
  -2  15   8       43.77       54.44     17.45 o 
  -1  15   8     1937.00     1850.45     40.69 o 
   0  15   8      174.94      146.94     21.05 o 
   1  15   8      521.61      487.66     28.63 o 
   2  15   8        4.02       14.60     13.80 o 
   3  15   8      576.80      573.58     20.06 o 
   4  15   8      286.83      265.13     16.29 o 
   5  15   8      681.12      614.59     29.75 o 
   6  15   8       42.64       37.59     14.36 o 
   7  15   8     1125.81     1094.30     93.37 o 
   8  15   8       46.27       40.79     40.57 o 
   9  15   8      986.98     1092.50     82.24 o 
  10  15   8       57.80       48.30     45.63 o 
 -10  16   8       76.38       78.49     21.41 o 
  -9  16   8       68.93       64.00     23.96 o 
  -8  16   8       61.85       56.27     25.21 o 
  -7  16   8      316.97      336.66     33.03 o 
  -6  16   8      288.26      270.45     40.58 o 
  -5  16   8      273.20      280.65     21.19 o 
  -4  16   8      130.40       90.09     18.58 o 
  -3  16   8      221.30      206.46     16.95 o 
  -2  16   8       49.60       59.79     19.51 o 
  -1  16   8      119.48      100.07     17.77 o 
   0  16   8      236.42      226.13     18.44 o 
   1  16   8       94.85       69.45     17.98 o 
   2  16   8      132.48      138.58     18.23 o 
   3  16   8      617.93      602.78     26.67 o 
   4  16   8      647.82      595.81     24.67 o 
   5  16   8      625.46      584.20     24.35 o 
   6  16   8      325.50      307.38     24.22 o 
   7  16   8     1255.35     1422.92     90.57 o 
   8  16   8       88.61       93.87     40.76 o 
   9  16   8     1267.30     1517.12    123.50 o 
  -9  17   8      307.10      342.79     31.52 o 
  -8  17   8       97.24       75.90     23.38 o 
  -7  17   8      299.13      349.08     52.80 o 
  -6  17   8      257.02      277.62     33.23 o 
  -5  17   8        0.91       -0.43     19.46 o 
  -4  17   8      265.07      273.11     28.66 o 
  -3  17   8        0.05       -0.84     10.75 o 
  -2  17   8     1072.10      999.50     33.05 o 
  -1  17   8       55.79       53.60     14.16 o 
   0  17   8      504.86      511.10     24.48 o 
   1  17   8        0.92       16.01     11.91 o 
   2  17   8      100.60       94.92     20.49 o 
   3  17   8        2.29      -12.56     12.56 o 
   4  17   8        0.73        6.25     12.25 o 
   5  17   8       36.23       34.21     14.19 o 
   6  17   8       66.56       74.19     34.95 o 
   7  17   8      205.64      243.10     49.95 o 
   8  17   8        2.24        8.33     31.21 o 
  -8  18   8      152.37      129.65     42.18 o 
  -7  18   8      745.56      787.19     71.22 o 
  -6  18   8       29.77       28.34     22.71 o 
  -5  18   8      882.03      875.07     58.79 o 
  -4  18   8       59.28       52.42     26.36 o 
  -3  18   8     1335.54     1238.03     83.89 o 
  -2  18   8      369.17      371.87     22.80 o 
  -1  18   8     1308.15     1324.21     38.03 o 
   0  18   8      301.59      286.97     18.65 o 
   1  18   8      913.05      933.89     32.32 o 
   2  18   8       77.97       60.02     17.67 o 
   3  18   8      220.70      216.08     16.25 o 
   4  18   8      615.49      545.25     33.39 o 
   5  18   8       13.04       14.86     39.07 o 
   6  18   8      386.11      464.06     56.47 o 
   7  18   8        7.88        9.00     30.13 o 
  -7  19   8        9.93       46.75     25.97 o 
  -6  19   8      289.79      342.48     51.71 o 
  -5  19   8        2.50      -12.77     35.93 o 
  -4  19   8      299.28      323.81     46.85 o 
  -3  19   8       16.69       27.44     24.76 o 
  -2  19   8      630.32      551.17     49.38 o 
  -1  19   8       17.94       26.23     15.03 o 
   0  19   8      803.89      795.39     33.44 o 
   1  19   8       22.94       30.58     18.48 o 
   2  19   8      793.44      778.58     29.53 o 
   3  19   8        3.49       -2.87      9.77 o 
   4  19   8      899.36      998.92     56.98 o 
   5  19   8       18.36        4.27     28.13 o 
   6  19   8      559.66      685.65     65.61 o 
  -5  20   8      261.53      315.63     40.21 o 
  -4  20   8      210.08      207.33     34.56 o 
  -3  20   8      134.02      120.63     37.30 o 
  -2  20   8       17.53       -6.61     38.73 o 
  -1  20   8      208.25      230.12     31.12 o 
   0  20   8        2.72        6.70     18.44 o 
   1  20   8      411.94      418.26     32.28 o 
   2  20   8       50.10       32.24     18.47 o 
   3  20   8     1121.00     1116.98     49.06 o 
   4  20   8      115.63      108.82     55.80 o 
  -2  21   8        5.97       -5.08     20.64 o 
  -1  21   8        4.96        0.94     16.75 o 
   0  21   8        8.78       -3.33     18.23 o 
   1  21   8        4.38        2.24     13.21 o 
 -15   0   9      646.26      637.38     95.50 o 
 -13   0   9      143.52       94.92     64.88 o 
 -11   0   9       74.25       60.06     47.80 o 
  -9   0   9      571.17      651.90    104.26 o 
  -7   0   9        3.08       40.74     47.80 o 
  -5   0   9     3088.25     3130.58    126.07 o 
  -3   0   9     3061.42     2966.85    181.90 o 
  -1   0   9    26439.84    26963.99   1097.00 o 
   1   0   9    11234.35    11422.20    431.33 o 
   3   0   9     2563.28     2938.27    195.15 o 
   5   0   9       21.12       47.64     17.23 o 
   7   0   9      226.06      242.20     23.53 o 
   9   0   9       37.19       25.18     26.86 o 
  11   0   9      358.37      344.90     40.05 o 
  13   0   9      643.33      815.51     75.79 o 
 -15   1   9      236.55      246.78     45.75 o 
 -14   1   9      291.83      286.11     50.74 o 
 -13   1   9      587.56      585.50     50.62 o 
 -12   1   9      932.32      933.89     59.34 o 
 -11   1   9     1040.49      961.34     65.41 o 
 -10   1   9     1247.08     1248.48     73.61 o 
  -9   1   9     1977.03     1801.62     79.52 o 
  -8   1   9       37.47       43.52     39.12 o 
  -7   1   9        6.62        0.55     28.80 o 
  -6   1   9     1137.32     1176.41     84.19 o 
  -5   1   9      274.13      273.23     39.36 o 
  -4   1   9     7426.26     7468.69    180.34 o 
  -3   1   9     1686.93     1582.55     66.76 o 
  -2   1   9    16759.66    16673.80    360.51 o 
  -1   1   9      235.44      285.26     39.54 o 
   0   1   9    10806.32    10768.36    225.10 o 
   1   1   9      397.66      414.26     36.18 o 
   2   1   9     5697.36     5641.31    112.26 o 
   3   1   9      752.65      768.42     38.29 o 
   4   1   9    16836.67    17126.55    350.70 o 
   6   1   9    10933.91    10417.95    253.61 o 
   7   1   9       14.92       19.07     12.71 o 
   8   1   9     5954.85     5614.32    279.58 o 
   9   1   9      233.86      213.13     22.91 o 
  10   1   9     1742.07     1643.39    121.63 o 
  11   1   9      134.49      102.88     12.49 o 
  12   1   9      436.43      422.07     55.47 o 
  13   1   9       67.63       72.23     36.67 o 
  14   1   9      159.55      237.83     48.89 o 
 -15   2   9       38.98       49.67     33.88 o 
 -14   2   9        9.68       16.10     33.22 o 
 -13   2   9       56.82       98.69     38.94 o 
 -12   2   9       58.65       36.43     35.62 o 
 -11   2   9       78.16       91.37     34.04 o 
 -10   2   9      887.04      871.89     56.46 o 
  -9   2   9       36.40       50.35     52.66 o 
  -8   2   9     1824.42     1946.47     90.53 o 
  -7   2   9     4593.45     4840.87    162.36 o 
  -6   2   9     6493.21     6645.26    162.30 o 
  -5   2   9     2419.47     2485.05     85.63 o 
  -4   2   9     3330.42     3239.02     93.81 o 
  -3   2   9     7639.24     7908.90    226.82 o 
  -2   2   9     2284.36     2256.84     91.43 o 
  -1   2   9     3990.19     4122.63    104.68 o 
   0   2   9     5959.90     5737.23    118.13 o 
   1   2   9     2247.08     2220.68     67.09 o 
   2   2   9     5067.12     4773.08    108.24 o 
   3   2   9      826.10      707.41     38.58 o 
   4   2   9     1200.12     1100.86     35.83 o 
   5   2   9       72.83      138.25     20.18 o 
   6   2   9      115.51      145.57     16.92 o 
   7   2   9      954.21      844.92     38.89 o 
   8   2   9      420.06      429.20     25.49 o 
   9   2   9      152.39      134.09     20.83 o 
  10   2   9      369.89      345.15     21.16 o 
  11   2   9      338.03      303.59     34.31 o 
  12   2   9      287.22      247.95     30.33 o 
  13   2   9      307.90      312.53     47.77 o 
  14   2   9        9.42        7.33     27.95 o 
 -15   3   9      154.13      130.18     40.57 o 
 -14   3   9      891.86      926.40     87.40 o 
 -13   3   9      757.93      785.06     65.41 o 
 -12   3   9      729.37      697.32     50.66 o 
 -11   3   9     1070.06     1000.56     58.58 o 
 -10   3   9     4181.82     4236.81    157.01 o 
  -9   3   9      431.59      396.08     53.83 o 
  -8   3   9     8222.41     8202.01    251.53 o 
  -7   3   9     1563.90     1575.32     73.83 o 
  -6   3   9    10274.13    10317.48    261.17 o 
  -5   3   9     4505.46     4418.82    118.45 o 
  -4   3   9     4829.93     4786.73    124.66 o 
  -3   3   9     6724.09     6839.67    165.56 o 
  -2   3   9     8346.90     8214.20    203.77 o 
  -1   3   9     6247.65     6077.50    128.58 o 
   0   3   9      293.60      319.52     29.01 o 
   1   3   9       59.26       96.52     23.66 o 
   2   3   9        0.26       28.52     18.51 o 
   3   3   9     3146.52     3227.29     70.55 o 
   4   3   9        1.36       16.46     16.97 o 
   5   3   9     3609.45     3670.51     71.58 o 
   6   3   9        0.57       11.85     10.42 o 
   7   3   9     1396.42     1387.41     52.24 o 
   8   3   9       76.71       69.60     18.99 o 
   9   3   9      589.92      525.64     67.46 o 
  10   3   9      165.48      150.06     23.36 o 
  11   3   9       50.23       55.85     18.46 o 
  12   3   9       74.29       67.24     18.39 o 
  13   3   9       47.08       51.17     33.62 o 
  14   3   9        0.10        1.36     27.14 o 
 -15   4   9       93.44       99.27     39.52 o 
 -14   4   9      197.26      181.87     45.56 o 
 -13   4   9      167.54      200.68     44.50 o 
 -12   4   9      368.69      425.09     42.88 o 
 -11   4   9      339.71      406.72     47.20 o 
 -10   4   9      160.27      143.34     38.88 o 
  -9   4   9       85.54       76.90     33.16 o 
  -8   4   9        2.13       -3.40     23.80 o 
  -7   4   9      186.88      191.81     36.25 o 
  -6   4   9      715.00      794.01     49.51 o 
  -5   4   9       70.92       92.98     37.19 o 
  -4   4   9     2805.89     2889.50     88.81 o 
  -3   4   9      716.10      741.61     54.45 o 
  -2   4   9     9236.91     9068.69    219.05 o 
  -1   4   9     1088.76     1186.93     49.58 o 
   0   4   9    15744.64    15474.83    322.71 o 
   1   4   9        3.43        8.28     20.92 o 
   2   4   9     7954.66     8039.52    158.43 o 
   3   4   9      197.41      235.75     24.31 o 
   4   4   9      936.06     1002.43     32.95 o 
   5   4   9       63.21       57.90     19.78 o 
   6   4   9       48.70       52.49     14.42 o 
   7   4   9       80.47       76.10     11.86 o 
   8   4   9       37.30       32.01     14.34 o 
   9   4   9       76.92       82.95     13.54 o 
  10   4   9      133.79      128.57     34.46 o 
  11   4   9        5.10       -8.04     16.48 o 
  12   4   9      418.32      467.63     28.49 o 
  13   4   9        5.77       23.94     15.76 o 
  14   4   9      347.55      438.21     47.59 o 
 -15   5   9       23.36       34.47     21.00 o 
 -14   5   9       56.50       57.04     24.96 o 
 -13   5   9       52.66       67.14     25.66 o 
 -12   5   9      303.65      248.28     40.58 o 
 -11   5   9       26.80       30.18     25.49 o 
 -10   5   9      310.00      314.03     41.44 o 
  -9   5   9       13.08       15.93     35.30 o 
  -8   5   9       51.31       80.78     28.17 o 
  -7   5   9      312.33      370.27     41.44 o 
  -6   5   9        1.33       24.16     31.58 o 
  -5   5   9     1958.11     2036.05     94.89 o 
  -4   5   9        5.19       36.95     30.32 o 
  -3   5   9     8174.86     8268.99    203.46 o 
  -2   5   9     1430.03     1428.99     62.89 o 
  -1   5   9     7219.74     7279.67    195.71 o 
   0   5   9     3020.03     3043.67     86.51 o 
   1   5   9    19767.76    19804.75    410.88 o 
   2   5   9     8635.25     8610.34    150.50 o 
   3   5   9    11077.85    10779.62    198.40 o 
   4   5   9     2249.64     2239.33     57.23 o 
   5   5   9    16505.64    15854.62    356.53 o 
   6   5   9      848.57      804.56     34.25 o 
   7   5   9     9430.63     8831.45    257.81 o 
   8   5   9      494.68      456.26     32.02 o 
   9   5   9     6410.00     5781.01    396.18 o 
  10   5   9      640.86      688.59     36.53 o 
  11   5   9     1526.13     1512.19     52.87 o 
  12   5   9      550.05      513.68     30.44 o 
  13   5   9      154.38      148.09     21.37 o 
  14   5   9        3.83       25.38     31.56 o 
 -15   6   9       51.98       41.08     21.58 o 
 -14   6   9        0.67        9.48     21.63 o 
 -13   6   9       14.64       19.09     22.34 o 
 -12   6   9      213.70      244.11     30.26 o 
 -11   6   9        0.15       -1.96     23.96 o 
 -10   6   9       11.00       21.45     22.35 o 
  -9   6   9      534.85      642.04     65.31 o 
  -8   6   9        1.79       15.46     21.35 o 
  -7   6   9     1862.23     1935.48     71.66 o 
  -6   6   9      667.64      654.82     52.35 o 
  -5   6   9     4040.87     3859.13    109.72 o 
  -4   6   9     1312.31     1280.60     67.55 o 
  -3   6   9      203.58      184.29     33.51 o 
  -2   6   9     2290.07     2213.92     82.38 o 
   0   6   9      945.52     1010.33     39.21 o 
   1   6   9      775.84      728.49     36.47 o 
   2   6   9      557.49      543.90     33.95 o 
   3   6   9      735.50      667.77     30.37 o 
   4   6   9      141.78      178.64     26.32 o 
   5   6   9     1287.25     1326.27     55.46 o 
   6   6   9      205.25      205.62     24.19 o 
   7   6   9       52.81       68.60     13.80 o 
   8   6   9       52.29       37.17      6.05 o 
   9   6   9      517.97      484.27     36.35 o 
  10   6   9       94.62       94.29     24.38 o 
  11   6   9      140.09      101.42     32.56 o 
  12   6   9      638.92      572.73     37.40 o 
  13   6   9       81.08       49.54     21.17 o 
  14   6   9      252.13      222.71     34.42 o 
 -14   7   9      111.71      105.34     24.84 o 
 -13   7   9     1224.89     1175.40     64.40 o 
 -12   7   9      114.52      126.71     32.80 o 
 -11   7   9     2673.13     2510.84    105.24 o 
 -10   7   9      464.84      442.95     32.72 o 
  -9   7   9    11248.59    10996.44    298.05 o 
  -8   7   9      270.83      213.63     27.84 o 
  -7   7   9     9171.05     9032.51    216.66 o 
  -6   7   9      364.15      326.09     51.57 o 
  -5   7   9     8506.66     8185.32    387.38 o 
  -4   7   9     1781.52     1699.18     90.34 o 
  -3   7   9     5567.08     5187.88    181.19 o 
  -2   7   9      109.26      135.98     24.52 o 
  -1   7   9     2734.41     2642.59     76.44 o 
   0   7   9      749.54      747.60     43.08 o 
   1   7   9     1378.17     1483.86     42.75 o 
   2   7   9       44.63       26.77     16.90 o 
   3   7   9      999.33     1035.56     45.87 o 
   4   7   9        0.01       11.62     16.04 o 
   5   7   9        9.03       16.24     26.08 o 
   6   7   9        2.31        4.94     18.25 o 
   7   7   9      345.36      278.85     25.27 o 
   8   7   9        2.54       10.41      5.92 o 
   9   7   9      576.93      563.50     48.82 o 
  10   7   9      145.80      149.83     28.03 o 
  11   7   9       21.28       21.34     22.38 o 
  12   7   9       71.85       70.28     19.91 o 
  13   7   9       36.79       32.05     17.82 o 
 -14   8   9       99.62      118.97     84.50 o 
 -13   8   9        6.16        4.93     17.43 o 
 -12   8   9      156.42      148.98     24.93 o 
 -11   8   9      242.59      253.03     42.34 o 
 -10   8   9     1468.09     1409.26    100.48 o 
  -9   8   9       77.67       92.66     34.49 o 
  -8   8   9     1103.68     1045.89     50.66 o 
  -7   8   9       71.92       77.46     20.65 o 
  -6   8   9      899.74      846.35     65.25 o 
  -5   8   9      345.16      364.51     38.75 o 
  -4   8   9      406.62      487.33     41.45 o 
  -3   8   9     1101.19     1097.38     58.73 o 
  -2   8   9     2071.80     2097.16     59.40 o 
  -1   8   9     4346.88     4322.38    122.77 o 
   0   8   9     1596.67     1589.18     44.09 o 
   1   8   9     1080.40     1087.12     39.55 o 
   2   8   9     1398.66     1422.16     51.02 o 
   3   8   9       11.37       13.06     22.28 o 
   4   8   9       70.47       85.60     24.19 o 
   5   8   9      272.57      278.75     29.03 o 
   6   8   9       10.33       23.10     20.57 o 
   7   8   9      203.97      197.28     21.93 o 
   8   8   9       49.16       38.14     22.18 o 
   9   8   9       40.94       40.78     26.87 o 
  10   8   9      100.73      108.42     29.74 o 
  11   8   9        9.51       12.60     18.27 o 
  12   8   9       21.96       30.68     17.79 o 
  13   8   9       28.35       27.76     17.41 o 
 -14   9   9       30.89       86.65     83.32 o 
 -13   9   9        2.03        1.32     56.11 o 
 -12   9   9       23.34       15.88     19.28 o 
 -11   9   9      102.15       99.56     16.40 o 
 -10   9   9      365.93      369.99     37.51 o 
  -9   9   9      319.82      337.79     31.59 o 
  -8   9   9      341.05      295.07     32.94 o 
  -7   9   9     1027.26      974.93     53.85 o 
  -6   9   9       56.10       47.96     18.63 o 
  -5   9   9      246.76      262.33     33.02 o 
  -4   9   9      691.10      686.47     44.00 o 
  -3   9   9     1485.21     1402.59     56.03 o 
  -2   9   9     2521.13     2324.81    139.41 o 
  -1   9   9     5802.57     5748.09    112.43 o 
   0   9   9     6616.61     6602.47    121.77 o 
   1   9   9     6001.15     5863.60    140.26 o 
   2   9   9     7043.80     7000.69    147.74 o 
   3   9   9     7096.67     6984.09    147.92 o 
   4   9   9    10816.16    10688.52    215.64 o 
   5   9   9     3619.83     3684.52     94.02 o 
   6   9   9     8192.74     7995.69    250.98 o 
   7   9   9     1357.65     1255.71     32.46 o 
   8   9   9     2359.04     2358.66     97.31 o 
   9   9   9     1818.78     1855.70     87.01 o 
  10   9   9     1999.99     2224.23    125.39 o 
  11   9   9      886.62      900.58     58.75 o 
  12   9   9      592.01      610.73     58.92 o 
  13   9   9      157.95      234.88     32.11 o 
 -13  10   9        0.01        6.30     64.77 o 
 -12  10   9        9.03        0.30     57.84 o 
 -11  10   9      203.72      175.65     24.87 o 
 -10  10   9        0.68       22.13     20.13 o 
  -9  10   9      110.03      103.70     17.66 o 
  -8  10   9      425.43      410.19     47.00 o 
  -7  10   9       46.06       34.60     20.72 o 
  -6  10   9     2080.52     1943.71     70.82 o 
  -5  10   9       62.86       59.02     18.60 o 
  -4  10   9      816.61      760.96     36.70 o 
  -3  10   9       24.54       27.29     19.41 o 
  -2  10   9      125.04      153.74     19.92 o 
  -1  10   9      444.67      393.93     25.36 o 
   0  10   9       14.70       28.96     23.12 o 
   1  10   9      338.82      360.00     32.19 o 
   2  10   9     1682.56     1676.97     61.80 o 
   3  10   9     1116.16     1180.38     46.32 o 
   4  10   9     3265.44     3286.89     75.97 o 
   5  10   9      517.18      527.04     31.97 o 
   6  10   9      473.03      447.16     26.77 o 
   7  10   9       67.79       60.53      6.38 o 
   8  10   9      147.03      159.54     22.10 o 
   9  10   9       66.74       63.97     23.15 o 
  10  10   9       95.53      137.74     40.86 o 
  11  10   9        7.75       25.34     20.84 o 
  12  10   9        1.01        5.16     16.13 o 
 -13  11   9       10.42       18.32     45.28 o 
 -12  11   9     1172.86     1296.71    102.81 o 
 -11  11   9       38.96      101.32     82.87 o 
 -10  11   9     4371.92     4018.87    284.86 o 
  -9  11   9      221.27      231.52     20.94 o 
  -8  11   9     5999.73     5565.93    305.68 o 
  -7  11   9      172.74      167.25     19.23 o 
  -6  11   9     5744.63     5451.49    205.40 o 
  -5  11   9      268.35      261.81     24.30 o 
  -4  11   9     3114.24     2975.00     91.94 o 
  -3  11   9       47.86       51.43     21.63 o 
  -2  11   9     1629.74     1568.34     54.35 o 
  -1  11   9     1413.45     1277.63     56.97 o 
   0  11   9     1479.59     1591.63     59.15 o 
   1  11   9     3234.30     3192.41     82.35 o 
   2  11   9      157.13      159.92     25.71 o 
   3  11   9      321.62      285.90     29.48 o 
   4  11   9        0.59        8.49     10.41 o 
   5  11   9      291.51      262.28     20.96 o 
   6  11   9      677.93      615.12     23.22 o 
   7  11   9      338.76      284.83     29.79 o 
   8  11   9       13.07        7.66     13.54 o 
   9  11   9      301.66      334.15     30.45 o 
  10  11   9       11.80        8.16     16.50 o 
  11  11   9      468.44      390.79     71.27 o 
  12  11   9       62.28       79.68     35.08 o 
 -12  12   9       24.74       55.79     48.29 o 
 -11  12   9      386.14      430.57     68.89 o 
 -10  12   9       14.69       13.39     64.70 o 
  -9  12   9      548.47      476.76     38.16 o 
  -8  12   9       21.52        7.27      9.67 o 
  -7  12   9      417.76      451.61     25.02 o 
  -6  12   9       93.39       88.26     14.65 o 
  -5  12   9      659.01      601.94     30.87 o 
  -4  12   9       19.87       26.90     13.83 o 
  -3  12   9     1410.61     1466.10     71.00 o 
  -2  12   9       84.59       72.57     24.47 o 
  -1  12   9     2427.49     2520.07    100.95 o 
   0  12   9       32.89       50.37     32.49 o 
   1  12   9     2611.89     2642.50     74.04 o 
   2  12   9      411.53      465.01     24.66 o 
   3  12   9      286.56      276.75     20.16 o 
   4  12   9       15.19       20.73     11.05 o 
   5  12   9       43.89       51.69     11.80 o 
   6  12   9      492.37      455.60     26.16 o 
   7  12   9        0.01        6.08     16.69 o 
   8  12   9      160.55      147.39     27.42 o 
   9  12   9       31.35       28.41     26.18 o 
  10  12   9       65.35       39.10     18.99 o 
  11  12   9      134.81      174.44     44.87 o 
 -12  13   9       79.08      108.01     34.72 o 
 -11  13   9       17.48       20.81     22.45 o 
 -10  13   9      405.90      378.76     35.30 o 
  -9  13   9       66.45       72.04     26.23 o 
  -8  13   9      544.55      473.22     37.27 o 
  -7  13   9      493.17      499.35     38.85 o 
  -6  13   9      754.81      769.08     38.32 o 
  -5  13   9      243.46      259.32     23.11 o 
  -4  13   9      811.75      807.53     35.34 o 
  -3  13   9       12.72       16.11     18.33 o 
  -2  13   9     2549.85     2521.86     62.27 o 
  -1  13   9       24.81       26.45     19.22 o 
   0  13   9     2348.92     2318.58     63.26 o 
   1  13   9     1903.24     1892.94     54.06 o 
   2  13   9     3819.85     3874.30     74.62 o 
   3  13   9      628.48      665.27     33.77 o 
   4  13   9     3863.31     3738.97     66.81 o 
   5  13   9     1402.99     1279.73     49.07 o 
   6  13   9     2157.30     1877.17     96.49 o 
   7  13   9      863.47      837.79     67.18 o 
   8  13   9      506.50      515.20     33.13 o 
   9  13   9      831.64      853.47     85.18 o 
  10  13   9      611.44      726.02    140.76 o 
  11  13   9      394.51      430.76     54.92 o 
 -11  14   9       20.67       42.56     22.75 o 
 -10  14   9        6.50       21.83     22.31 o 
  -9  14   9        7.09       11.39     20.58 o 
  -8  14   9      120.64      181.53     31.97 o 
  -7  14   9      239.80      226.36     28.55 o 
  -6  14   9      604.16      597.83     39.50 o 
  -5  14   9      398.03      418.34     31.46 o 
  -4  14   9      732.73      664.09     33.00 o 
  -3  14   9      231.55      233.44     34.07 o 
  -2  14   9      725.93      719.05     39.37 o 
  -1  14   9      820.99      805.08     37.37 o 
   0  14   9      588.08      557.20     32.01 o 
   1  14   9       47.10       67.50     20.13 o 
   2  14   9     1531.65     1571.22     43.31 o 
   3  14   9      103.98      108.03     16.13 o 
   4  14   9     1087.78     1061.76     32.94 o 
   5  14   9      294.18      294.37     28.10 o 
   6  14   9      153.94      163.17     12.02 o 
   7  14   9        0.46       13.85     13.55 o 
   8  14   9        1.86        5.92     19.88 o 
   9  14   9       91.80      109.90     44.69 o 
  10  14   9      128.63      149.22     44.45 o 
 -10  15   9      256.61      282.67     34.84 o 
  -9  15   9      929.58      851.82     94.91 o 
  -8  15   9      234.81      208.35     45.16 o 
  -7  15   9     1391.54     1445.03     68.99 o 
  -6  15   9      956.60      913.10     91.49 o 
  -5  15   9      741.37      770.86     53.48 o 
  -4  15   9      660.42      655.41     35.78 o 
  -3  15   9      199.30      247.43     27.08 o 
  -2  15   9     2479.94     2350.57     66.84 o 
  -1  15   9      164.59      136.83     34.41 o 
   0  15   9     3335.21     3303.76     68.56 o 
   1  15   9      112.77      136.69     21.42 o 
   2  15   9     1659.68     1570.94     44.77 o 
   3  15   9      140.31      167.66     17.41 o 
   4  15   9      752.20      711.73     21.72 o 
   5  15   9       27.79       24.67     13.59 o 
   6  15   9      427.99      390.45     27.55 o 
   7  15   9      341.58      270.41     27.42 o 
   8  15   9       82.18       92.73     53.25 o 
   9  15   9        8.83       17.92     33.28 o 
  10  15   9      300.72      341.52     94.27 o 
 -10  16   9      204.28      219.99     47.95 o 
  -9  16   9        4.97       24.33     33.07 o 
  -8  16   9      159.45      130.05     27.54 o 
  -7  16   9       10.61       12.34     21.53 o 
  -6  16   9      366.53      380.19     37.86 o 
  -5  16   9      251.15      272.52     26.63 o 
  -4  16   9     1151.66     1109.06     37.03 o 
  -3  16   9        1.25       -3.52     12.17 o 
  -2  16   9     1507.27     1579.99     47.36 o 
  -1  16   9       23.60       15.30     19.12 o 
   0  16   9     1692.33     1678.97     58.45 o 
   1  16   9       29.49       34.94     14.60 o 
   2  16   9     1207.90     1229.27     32.57 o 
   3  16   9       14.40       19.83     13.29 o 
   4  16   9      561.62      522.60     20.34 o 
   5  16   9        3.02       50.49     18.36 o 
   6  16   9       18.41       18.68     17.83 o 
   7  16   9      133.39      116.61     53.58 o 
   8  16   9        9.62       28.39     36.04 o 
   9  16   9       40.64       56.03     40.78 o 
  -9  17   9      386.70      520.93     89.70 o 
  -8  17   9      120.84      121.71     47.75 o 
  -7  17   9      555.01      673.15     76.71 o 
  -6  17   9      441.82      432.66     45.06 o 
  -5  17   9      506.40      595.03     46.06 o 
  -4  17   9      442.17      385.71     27.33 o 
  -3  17   9     1016.41      949.32     78.07 o 
  -2  17   9      109.98      105.90     17.64 o 
  -1  17   9      485.69      482.47     25.75 o 
   0  17   9       33.62       20.87     17.74 o 
   1  17   9     1211.98     1255.02     40.75 o 
   2  17   9       35.42       32.56     12.55 o 
   3  17   9     1054.58     1049.38     32.32 o 
   4  17   9       19.16       29.45     11.92 o 
   5  17   9      431.15      368.10     30.48 o 
   6  17   9       79.42      104.91     38.04 o 
   7  17   9       78.89       77.01     58.09 o 
   8  17   9       29.33       56.57     45.10 o 
  -7  18   9      316.96      327.18     40.30 o 
  -6  18   9       94.38      120.58     33.09 o 
  -5  18   9      197.82      207.34     47.35 o 
  -4  18   9       92.60       85.62     53.92 o 
  -3  18   9      297.14      277.21     20.19 o 
  -2  18   9      308.99      320.74     28.14 o 
  -1  18   9       80.69       69.23     17.14 o 
   0  18   9      115.13      130.48     17.58 o 
   1  18   9      547.83      567.03     24.96 o 
   2  18   9      125.77      154.61     17.23 o 
   3  18   9      609.31      599.26     30.21 o 
   4  18   9      142.57      161.35     14.35 o 
   5  18   9       83.42      111.52     36.01 o 
   6  18   9        8.94        3.08     26.62 o 
   7  18   9       30.16       -6.82     40.82 o 
  -6  19   9       56.47       55.59     28.79 o 
  -5  19   9      464.29      483.71     43.75 o 
  -4  19   9        0.68       25.33     26.00 o 
  -3  19   9      569.86      543.66     76.28 o 
  -2  19   9      112.08       60.21     22.49 o 
  -1  19   9      740.49      690.50     32.50 o 
   0  19   9        0.18      -12.84     13.56 o 
   1  19   9      987.25      944.62     36.66 o 
   2  19   9       74.04       77.85     21.10 o 
   3  19   9      634.38      639.89     31.32 o 
   4  19   9        0.65      -16.84     29.48 o 
   5  19   9      733.65      885.69     79.18 o 
  -4  20   9       15.77       14.09     25.31 o 
  -3  20   9      482.60      532.09     50.64 o 
  -2  20   9       15.67      -15.56     28.09 o 
  -1  20   9      734.77      722.28     50.11 o 
   0  20   9       26.57       28.52     14.82 o 
   1  20   9      279.66      294.11     27.14 o 
   2  20   9        6.27        4.97     16.29 o 
   3  20   9      140.26      163.79     26.62 o 
 -14   0  10      769.61      813.72     80.14 o 
 -12   0  10     2806.66     2670.53    165.41 o 
 -10   0  10     2199.85     2067.64    138.88 o 
  -8   0  10     8669.53     8509.72    434.11 o 
  -6   0  10     2122.54     2013.26    118.82 o 
  -4   0  10      403.33      297.52     55.55 o 
  -2   0  10       84.79       73.23     39.94 o 
   0   0  10       77.04       89.01     34.33 o 
   2   0  10     1716.85     1832.12     94.47 o 
   4   0  10     5028.62     5113.26    177.62 o 
   6   0  10      123.42      164.72     23.94 o 
   8   0  10      908.45      870.77     41.27 o 
  10   0  10       69.54       75.24     26.89 o 
  12   0  10      124.74      138.08     24.55 o 
  14   0  10       18.39       12.72     45.32 o 
 -15   1  10        8.56        9.34     32.62 o 
 -14   1  10       50.99       60.09     37.74 o 
 -13   1  10       42.77       39.62     31.14 o 
 -12   1  10      374.59      437.11     48.74 o 
 -11   1  10       52.38       36.59     34.24 o 
 -10   1  10     1033.68      965.59     72.64 o 
  -9   1  10      577.72      499.27     53.91 o 
  -8   1  10     3072.53     2993.09    112.75 o 
  -7   1  10      969.22      911.33     68.21 o 
  -6   1  10     4283.54     4155.97    128.39 o 
  -5   1  10       53.08       73.20     35.17 o 
  -4   1  10     1177.00     1130.15     60.52 o 
  -3   1  10      178.04      171.19     36.07 o 
  -2   1  10        5.61       39.01     28.55 o 
  -1   1  10     2600.63     2569.44     81.04 o 
   0   1  10      395.41      430.07     35.99 o 
   1   1  10     7066.08     7196.52    150.80 o 
   2   1  10        0.55       25.95     21.60 o 
   3   1  10     3041.46     3054.85     73.52 o 
   4   1  10       33.49       37.25     23.75 o 
   5   1  10      859.85      825.07     41.85 o 
   6   1  10      368.71      350.98     19.74 o 
   7   1  10     3007.29     2794.41     96.97 o 
   8   1  10       35.15       36.10     14.75 o 
   9   1  10     1358.40     1228.19     85.01 o 
  10   1  10       50.72       31.70     13.73 o 
  11   1  10      981.98      824.86     75.85 o 
  12   1  10        5.89        1.71      6.97 o 
  13   1  10      288.02      250.35     46.24 o 
  14   1  10       17.37       -4.43     36.42 o 
 -15   2  10       44.71      -12.72     30.84 o 
 -14   2  10       16.90       13.02     29.79 o 
 -13   2  10       28.36       50.31     33.13 o 
 -12   2  10       30.95       77.30     35.52 o 
 -11   2  10        2.89        8.65     35.88 o 
 -10   2  10       44.44       44.33     31.06 o 
  -9   2  10     1143.75     1195.73     68.99 o 
  -8   2  10      767.89      904.89     60.60 o 
  -7   2  10     1148.72     1146.94     68.32 o 
  -6   2  10     2304.87     2497.00     95.52 o 
  -5   2  10     3138.67     3294.06    108.27 o 
  -4   2  10     9303.57     9686.84    234.13 o 
  -3   2  10     9815.57    10274.70    318.91 o 
  -2   2  10     9082.39     9115.90    237.10 o 
  -1   2  10    18402.69    18968.63    417.43 o 
   0   2  10    17783.31    17894.93    388.19 o 
   1   2  10     6953.77     6874.81    160.80 o 
   2   2  10     9573.38     9362.15    217.65 o 
   3   2  10     4955.50     4968.50    133.90 o 
   4   2  10    11007.19    11129.50    194.74 o 
   5   2  10     4234.61     4106.76     81.88 o 
   6   2  10     5287.47     5074.23    110.66 o 
   7   2  10     4441.16     4221.47    146.05 o 
   8   2  10     2323.62     2133.21    114.96 o 
   9   2  10      717.44      651.06     45.35 o 
  10   2  10      284.76      278.73     20.21 o 
  11   2  10      129.46      101.48     16.61 o 
  12   2  10       47.70       54.71     15.81 o 
  13   2  10       40.15       36.44     14.60 o 
  14   2  10       64.85       47.56     41.10 o 
 -15   3  10       99.70      116.45     41.15 o 
 -14   3  10       53.87      102.73     40.04 o 
 -13   3  10      103.51      106.73     34.92 o 
 -12   3  10        4.51        6.42     29.83 o 
 -11   3  10     1368.49     1310.73     69.91 o 
 -10   3  10     1034.43      979.10     67.76 o 
  -9   3  10      814.69      768.74     52.89 o 
  -8   3  10     1230.76     1112.63     69.14 o 
  -7   3  10     4799.04     4757.43    140.98 o 
  -6   3  10      136.43      112.74     48.99 o 
  -5   3  10     7232.09     7091.58    165.51 o 
  -4   3  10      178.12      185.95     38.09 o 
  -3   3  10     7172.87     7116.93    189.33 o 
  -2   3  10     3891.41     3896.54    103.05 o 
  -1   3  10     2445.11     2417.63     92.91 o 
   0   3  10     7085.44     7220.87    146.60 o 
   1   3  10     2497.42     2497.40     70.41 o 
   2   3  10     3512.98     3572.93     82.47 o 
   3   3  10      323.58      360.53     31.41 o 
   4   3  10      142.77      160.96     22.40 o 
   5   3  10       32.43       56.27     23.88 o 
   6   3  10      580.00      603.43     26.60 o 
   7   3  10      206.91      191.91     16.19 o 
   8   3  10      194.29      164.79     18.22 o 
   9   3  10       44.67       54.58     10.69 o 
  10   3  10      259.76      200.07     36.54 o 
  11   3  10       10.33        5.51     13.61 o 
  12   3  10       32.30       19.57     21.63 o 
  13   3  10        0.21        0.79     16.77 o 
  14   3  10       51.09       38.42     32.57 o 
 -15   4  10      330.72      325.56     50.30 o 
 -14   4  10       80.18       77.67     29.27 o 
 -13   4  10     1097.66      967.93     56.21 o 
 -12   4  10       25.22       29.24     33.11 o 
 -11   4  10     1759.44     1659.83     72.48 o 
 -10   4  10      422.23      500.81     47.19 o 
  -9   4  10      111.68       79.36     38.49 o 
  -8   4  10     4002.83     4146.25    131.94 o 
  -7   4  10      603.35      526.32     69.82 o 
  -6   4  10     3054.38     3148.93     96.31 o 
  -5   4  10      272.11      256.28     38.83 o 
  -4   4  10     1555.20     1506.73     62.92 o 
  -3   4  10       35.21       31.11     23.69 o 
  -2   4  10      769.20      766.86     45.74 o 
  -1   4  10      313.21      312.07     31.62 o 
   0   4  10     1541.44     1495.88     51.92 o 
   1   4  10     1160.33     1103.95     45.11 o 
   2   4  10     3441.35     3405.75     86.80 o 
   3   4  10     1456.93     1458.27     43.73 o 
   4   4  10     1127.39     1076.32     38.82 o 
   5   4  10     1352.10     1348.76     48.15 o 
   6   4  10     1216.29     1215.93     44.33 o 
   7   4  10        5.06        8.20     14.39 o 
   8   4  10       23.16       16.34     13.68 o 
   9   4  10      312.88      294.18     28.28 o 
  10   4  10       10.29        8.97     10.56 o 
  11   4  10       72.76       71.80     27.90 o 
  12   4  10      228.52      241.47     32.71 o 
  13   4  10       35.63       39.14     18.02 o 
  14   4  10       42.37        8.54     60.79 o 
 -14   5  10        0.20       17.60     25.27 o 
 -13   5  10       14.56       21.44     26.91 o 
 -12   5  10       44.15       35.21     28.26 o 
 -11   5  10       54.10       41.76     32.38 o 
 -10   5  10        5.31        7.93     21.81 o 
  -9   5  10     1136.65     1077.71     58.13 o 
  -8   5  10        7.30        8.90     25.60 o 
  -7   5  10      270.68      292.09     47.59 o 
  -6   5  10        0.20       16.75     23.81 o 
  -5   5  10       15.61       35.94     26.73 o 
  -4   5  10      647.67      643.90     42.16 o 
  -3   5  10      278.14      277.62     46.03 o 
  -2   5  10       39.71       49.20     29.13 o 
  -1   5  10      227.91      284.14     39.25 o 
   0   5  10     1438.61     1384.08     57.32 o 
   1   5  10      357.39      387.33     41.02 o 
   2   5  10     2132.81     2115.49     65.55 o 
   3   5  10      277.49      241.14     28.47 o 
   4   5  10     2165.97     2141.27     64.02 o 
   5   5  10     1591.62     1601.46     51.43 o 
   6   5  10     1534.55     1457.83     62.39 o 
   7   5  10     1006.00      916.28     66.45 o 
   8   5  10     3094.90     2685.14    161.77 o 
   9   5  10      707.79      608.28     81.62 o 
  10   5  10     1339.65     1036.95    160.36 o 
  11   5  10       43.68       17.32     32.14 o 
  12   5  10     1599.89     1451.07    115.56 o 
  13   5  10       14.98        5.44     22.68 o 
 -14   6  10       41.98       50.95     35.28 o 
 -13   6  10      205.14      221.07     45.62 o 
 -12   6  10        2.54       -5.91     20.40 o 
 -11   6  10       57.33       55.58     23.82 o 
 -10   6  10        9.28        2.88     25.48 o 
  -9   6  10     1575.07     1596.91     62.68 o 
  -8   6  10      112.98       80.89     41.35 o 
  -7   6  10     1034.13     1101.95     51.35 o 
  -6   6  10        0.67        4.07     24.20 o 
  -5   6  10     3576.98     3692.93    110.43 o 
  -4   6  10     1342.70     1425.83     78.91 o 
  -3   6  10     3603.53     3550.78    142.66 o 
  -2   6  10     6465.20     6625.28    216.90 o 
  -1   6  10     8444.95     8317.61    193.63 o 
   0   6  10     6926.82     6854.05    165.80 o 
   1   6  10     6183.59     6086.21    146.03 o 
   2   6  10     1747.59     1857.82     52.80 o 
   3   6  10     6014.20     6163.12    115.69 o 
   4   6  10      235.11      260.52     29.40 o 
   5   6  10     4966.60     4792.10    108.36 o 
   6   6  10      209.20      234.01     31.61 o 
   7   6  10     2536.67     2366.27     89.49 o 
   8   6  10      129.98      118.25     15.11 o 
   9   6  10      114.58      105.53     17.04 o 
  10   6  10      122.13      102.02     38.77 o 
  11   6  10      248.19      293.23     52.68 o 
  12   6  10       18.91       14.82     20.71 o 
  13   6  10       18.10       73.01     26.49 o 
 -14   7  10       74.94       67.22     27.58 o 
 -13   7  10        5.53       21.63     23.78 o 
 -12   7  10      325.48      332.66     32.80 o 
 -11   7  10      138.33      189.75     29.55 o 
 -10   7  10     1128.71     1119.86     57.54 o 
  -9   7  10      622.56      632.37     74.12 o 
  -8   7  10     2607.39     2497.66    114.43 o 
  -7   7  10      800.98      752.81     50.24 o 
  -6   7  10     7797.04     7798.28    223.74 o 
  -5   7  10      266.88      287.74     32.76 o 
  -4   7  10     7603.77     7579.49    287.38 o 
  -3   7  10      726.05      675.90     49.92 o 
  -2   7  10     6385.81     6340.39    165.74 o 
  -1   7  10     2641.33     2691.94     99.27 o 
   0   7  10     7855.16     7781.90    186.51 o 
   1   7  10     1704.74     1674.37     47.80 o 
   2   7  10     1229.84     1260.57     48.85 o 
   3   7  10       60.04       89.91     24.55 o 
   4   7  10      484.15      551.74     40.12 o 
   5   7  10        7.35        6.07     18.44 o 
   6   7  10      257.10      288.90     31.26 o 
   7   7  10      656.59      552.60     25.90 o 
   8   7  10       26.63       20.33      9.23 o 
   9   7  10       60.99       55.22     26.95 o 
  10   7  10      199.89      223.24     29.21 o 
  11   7  10        4.49        7.64     20.33 o 
  12   7  10      385.12      379.27     34.83 o 
  13   7  10       86.19       92.18     33.64 o 
 -14   8  10      225.74      304.56     64.86 o 
 -13   8  10       92.90       71.53     24.12 o 
 -12   8  10      217.40      189.91     22.79 o 
 -11   8  10      243.70      291.46     30.42 o 
 -10   8  10      255.06      219.47     32.45 o 
  -9   8  10     2100.52     2093.59     74.83 o 
  -8   8  10        0.68        4.96     29.34 o 
  -7   8  10     7469.38     7292.85    266.49 o 
  -6   8  10      232.28      244.91     30.12 o 
  -5   8  10     7242.28     6890.42    255.11 o 
  -4   8  10      293.46      291.98     42.81 o 
  -3   8  10     4909.14     4710.70    180.84 o 
  -2   8  10        1.43        7.55     18.13 o 
  -1   8  10     5756.75     5602.65    154.76 o 
   0   8  10       92.99      113.46     22.46 o 
   1   8  10     3250.70     3280.80     84.36 o 
   2   8  10     1141.17     1109.81     39.20 o 
   3   8  10     4698.10     4649.34    108.07 o 
   4   8  10      255.45      285.20     28.02 o 
   5   8  10     3876.11     3945.90    102.32 o 
   6   8  10      203.10      188.32     34.33 o 
   7   8  10      669.76      593.20     47.97 o 
   8   8  10      606.18      478.13     57.11 o 
   9   8  10        9.08       -1.49     21.89 o 
  10   8  10      310.40      316.73     33.15 o 
  11   8  10      233.04      263.39     30.55 o 
  12   8  10       63.60       60.02     27.95 o 
  13   8  10      147.99      116.82     29.80 o 
 -13   9  10        3.49       61.10     50.39 o 
 -12   9  10       92.81       66.48     18.67 o 
 -11   9  10      103.93      128.50     23.39 o 
 -10   9  10        2.16       -1.55     21.76 o 
  -9   9  10       35.03       49.36     17.67 o 
  -8   9  10       90.10      109.85     34.38 o 
  -7   9  10      176.30      183.31     32.74 o 
  -6   9  10       23.33       23.76     18.38 o 
  -5   9  10     1089.68     1025.74     49.88 o 
  -4   9  10      265.23      238.60     36.61 o 
  -3   9  10      716.24      630.33     42.22 o 
  -2   9  10      109.19      104.55     24.12 o 
  -1   9  10       87.27      105.17     21.83 o 
   0   9  10      233.82      203.43     35.30 o 
   1   9  10       42.44       48.51     19.49 o 
   2   9  10       65.43       75.12     24.91 o 
   3   9  10     1632.15     1569.25     57.40 o 
   4   9  10     1083.10     1059.02     52.93 o 
   5   9  10     1540.10     1573.77     54.52 o 
   6   9  10     2142.05     2167.59     88.97 o 
   7   9  10     3155.93     2527.52    281.82 o 
   8   9  10     1915.44     1791.23     73.39 o 
   9   9  10     1083.01     1150.90     50.25 o 
  10   9  10      348.95      369.16     34.21 o 
  11   9  10      517.14      560.65     44.90 o 
  12   9  10      259.58      239.89     28.84 o 
 -13  10  10      205.95      268.82    188.81 o 
 -12  10  10      178.27      167.36     60.65 o 
 -11  10  10       31.71       25.43     22.36 o 
 -10  10  10      296.58      288.31     43.63 o 
  -9  10  10       50.74       54.46     20.75 o 
  -8  10  10      842.62      799.24     37.38 o 
  -7  10  10      325.33      329.16     41.33 o 
  -6  10  10     1538.83     1501.06     47.48 o 
  -5  10  10        0.56        0.59     15.08 o 
  -4  10  10     2062.66     1951.45     78.27 o 
  -3  10  10      536.02      483.26     42.80 o 
  -2  10  10      959.77      952.69     44.03 o 
  -1  10  10      667.56      698.60     56.18 o 
   0  10  10     3291.16     3210.33     78.40 o 
   1  10  10      737.17      855.66     52.02 o 
   2  10  10      586.44      609.12     42.16 o 
   3  10  10       24.67       24.31     20.55 o 
   4  10  10      296.83      300.85     34.92 o 
   5  10  10       42.28       44.18     20.84 o 
   6  10  10       48.91       49.70     19.63 o 
   7  10  10       24.91       16.38     10.57 o 
   8  10  10       37.15       41.99     18.94 o 
   9  10  10       22.79       34.27     26.07 o 
  10  10  10       30.99       21.14     20.99 o 
  11  10  10       38.66       45.40     30.48 o 
  12  10  10       25.74       11.44     18.64 o 
 -12  11  10       69.54       97.86    111.18 o 
 -11  11  10      147.32      130.00     63.21 o 
 -10  11  10      399.09      349.05     24.86 o 
  -9  11  10      590.69      524.60     50.66 o 
  -8  11  10      153.83      127.88     21.62 o 
  -7  11  10     2426.66     2309.11    133.94 o 
  -6  11  10        0.38       19.84     21.29 o 
  -5  11  10     4526.24     4275.67    227.85 o 
  -4  11  10        8.31       27.90     22.63 o 
  -3  11  10     5551.74     5256.57    179.39 o 
  -2  11  10      110.27      119.98     23.21 o 
  -1  11  10     2056.30     2128.67     72.35 o 
   0  11  10       35.95       68.82     25.65 o 
   1  11  10      986.33     1055.53     55.77 o 
   2  11  10      122.60      109.14     30.27 o 
   3  11  10      245.55      313.05     58.35 o 
   4  11  10      145.22      103.18     21.76 o 
   5  11  10      126.78      113.13     25.47 o 
   6  11  10      212.52      178.41     11.57 o 
   7  11  10      160.17      139.75     12.23 o 
   8  11  10      741.17      673.16     41.80 o 
   9  11  10      202.28      286.19     30.93 o 
  10  11  10       30.99       26.39     23.50 o 
  11  11  10      150.30      159.22     33.91 o 
 -12  12  10       27.07       10.76     41.69 o 
 -11  12  10       67.30      113.02    108.54 o 
 -10  12  10       15.06       33.67     44.27 o 
  -9  12  10      189.74      178.57     18.45 o 
  -8  12  10     2099.31     1931.63    145.19 o 
  -7  12  10      337.07      348.77     20.53 o 
  -6  12  10     2649.35     2500.96    122.18 o 
  -5  12  10      391.94      330.92     22.10 o 
  -4  12  10     2625.84     2556.06    105.23 o 
  -3  12  10      636.33      582.68     28.47 o 
  -2  12  10     3067.82     3075.61    101.50 o 
  -1  12  10       27.64       31.02     21.72 o 
   0  12  10     5246.90     5252.00    120.59 o 
   1  12  10      261.45      244.98     31.38 o 
   2  12  10     4757.93     4781.43    128.76 o 
   3  12  10      227.54      265.94     33.26 o 
   4  12  10     3518.29     3452.21     78.48 o 
   5  12  10      218.05      209.61     14.71 o 
   6  12  10     1296.56     1184.91     62.75 o 
   7  12  10       17.37       14.50     19.80 o 
   8  12  10      364.04      376.56     27.85 o 
   9  12  10      372.65      396.17     42.76 o 
  10  12  10      157.41      155.04     28.46 o 
  11  12  10       62.96       69.55     41.81 o 
 -11  13  10       56.69       45.04     24.44 o 
 -10  13  10      178.36      214.61     36.16 o 
  -9  13  10        0.56       -9.95     31.42 o 
  -8  13  10      328.74      306.03     22.37 o 
  -7  13  10      147.70      132.09     17.15 o 
  -6  13  10       87.07      122.38     15.33 o 
  -5  13  10      323.43      318.34     30.59 o 
  -4  13  10      304.94      321.98     37.61 o 
  -3  13  10      319.85      302.84     35.11 o 
  -2  13  10      138.64      156.79     31.79 o 
  -1  13  10       93.53       82.00     26.61 o 
   0  13  10      949.35      928.58     42.57 o 
   1  13  10       49.49       47.94     17.74 o 
   2  13  10        0.16       12.01     14.97 o 
   3  13  10      131.49      151.97     20.90 o 
   4  13  10      409.28      362.22     18.53 o 
   5  13  10     1156.44     1158.34     35.19 o 
   6  13  10      646.30      564.48     34.94 o 
   7  13  10     1095.10     1100.08     76.91 o 
   8  13  10      273.03      233.31     28.06 o 
   9  13  10      524.17      532.48     47.21 o 
  10  13  10       82.68      124.90     42.47 o 
 -11  14  10       83.43       86.36     27.47 o 
 -10  14  10      515.58      536.77     47.11 o 
  -9  14  10      115.90       91.74     27.64 o 
  -8  14  10      506.26      544.42     47.64 o 
  -7  14  10      237.45      228.14     30.56 o 
  -6  14  10      396.39      415.10     27.06 o 
  -5  14  10       67.34       73.82     21.59 o 
  -4  14  10       63.98       73.91     23.61 o 
  -3  14  10        2.94      -13.10     16.69 o 
  -2  14  10       70.47       63.11     24.03 o 
  -1  14  10      134.95      132.07     20.04 o 
   0  14  10       22.68       37.31     20.44 o 
   1  14  10       18.64       21.81     17.07 o 
   2  14  10      115.38      121.25     21.48 o 
   3  14  10       48.44       37.45     17.13 o 
   4  14  10      200.09      166.29     20.15 o 
   5  14  10      476.22      446.68     33.46 o 
   6  14  10       74.07       67.23     16.90 o 
   7  14  10      558.65      519.58     34.94 o 
   8  14  10        0.18       -4.81     12.92 o 
   9  14  10      159.29      138.43     55.71 o 
  10  14  10       21.11       15.81     36.61 o 
 -10  15  10       78.19       82.10     45.26 o 
  -9  15  10      149.14      145.68     49.94 o 
  -8  15  10      271.00      352.08     47.74 o 
  -7  15  10        0.78       13.23     23.52 o 
  -6  15  10      438.16      465.64     32.72 o 
  -5  15  10        0.02       11.26     24.60 o 
  -4  15  10     1072.18     1076.48     49.87 o 
  -3  15  10      118.64      193.33     23.89 o 
  -2  15  10      487.72      546.72     38.47 o 
  -1  15  10       22.18       22.88     17.44 o 
   0  15  10      118.48      120.53     21.29 o 
   1  15  10     1244.82     1168.09     43.23 o 
   2  15  10        0.56        3.93     15.23 o 
   3  15  10     1430.38     1356.21     41.43 o 
   4  15  10        2.81        4.27     13.34 o 
   5  15  10      309.76      315.43     20.75 o 
   6  15  10      217.35      197.04     19.08 o 
   7  15  10      639.01      594.00     36.42 o 
   8  15  10        5.37       21.02     33.39 o 
   9  15  10      190.85      180.51     50.77 o 
  -9  16  10       46.03       54.29     24.47 o 
  -8  16  10      220.61      196.84     57.32 o 
  -7  16  10      430.45      451.15     62.28 o 
  -6  16  10      164.13      213.25     85.11 o 
  -5  16  10     1046.81     1084.88     66.28 o 
  -4  16  10      290.32      218.28     42.43 o 
  -3  16  10      962.49      934.11     43.87 o 
  -2  16  10      510.57      522.01     62.91 o 
  -1  16  10     2054.08     2015.13     55.52 o 
   0  16  10      866.33      873.64     38.79 o 
   1  16  10     1843.22     1932.68     44.69 o 
   2  16  10      417.67      421.23     35.00 o 
   3  16  10     2089.39     2131.20     48.08 o 
   4  16  10       16.43       33.21     11.16 o 
   5  16  10     1984.46     1962.59     76.45 o 
   6  16  10        8.06        4.85     11.51 o 
   7  16  10      822.32      923.21     69.68 o 
   8  16  10       32.07        9.73     35.93 o 
  -8  17  10        9.77        4.96     25.52 o 
  -7  17  10      180.83      203.62     38.38 o 
  -6  17  10      377.85      405.95     52.80 o 
  -5  17  10      166.62      160.02     54.46 o 
  -4  17  10      363.84      376.37     22.65 o 
  -3  17  10       88.39       91.60     17.23 o 
  -2  17  10      219.59      211.47     30.69 o 
  -1  17  10      206.58      234.00     21.72 o 
   0  17  10      259.71      281.33     22.56 o 
   1  17  10       98.10      102.38     17.04 o 
   2  17  10      118.47      104.87     20.47 o 
   3  17  10      113.94      111.06     14.43 o 
   4  17  10      440.88      420.45     19.00 o 
   5  17  10      124.47      164.86     41.99 o 
   6  17  10      326.61      471.96     77.77 o 
   7  17  10       94.00       97.35     43.84 o 
  -7  18  10      294.92      306.41     42.07 o 
  -6  18  10        1.01       27.14     28.58 o 
  -5  18  10      110.64      155.19     35.58 o 
  -4  18  10      132.43      152.85     35.02 o 
  -3  18  10      126.66      108.37     45.53 o 
  -2  18  10      333.51      306.05     37.82 o 
  -1  18  10       60.67       69.74     24.75 o 
   0  18  10      557.67      550.78     37.46 o 
   1  18  10       11.63       34.76     20.42 o 
   2  18  10      122.11      154.25     24.63 o 
   3  18  10        0.17       -1.38     12.25 o 
   4  18  10      273.60      275.34     38.69 o 
   5  18  10        0.43        1.98     34.36 o 
   6  18  10      206.67      290.99     60.68 o 
  -5  19  10       28.52        3.23     25.38 o 
  -4  19  10       18.39       15.25     30.30 o 
  -3  19  10       24.12       41.29     28.39 o 
  -2  19  10      121.30      109.73     31.64 o 
  -1  19  10       14.45        8.95     26.23 o 
   0  19  10      159.24      157.02     27.82 o 
   1  19  10      117.04       62.02     24.43 o 
   2  19  10      211.27      191.09     22.11 o 
   3  19  10       61.02       36.57     16.30 o 
   4  19  10      137.83      122.37     50.04 o 
  -1  20  10      427.77      405.60     53.79 o 
   0  20  10      239.99      182.01     29.29 o 
 -13   0  11      632.44      581.15     72.98 o 
 -11   0  11     2725.57     2756.63    171.67 o 
  -9   0  11     4666.51     4776.88    189.01 o 
  -7   0  11     8783.34     8674.25    399.53 o 
  -5   0  11    18699.34    18324.80   1059.11 o 
  -3   0  11     4754.76     4652.39    191.71 o 
  -1   0  11     3763.94     3627.48    200.37 o 
   1   0  11     4264.86     4419.86    209.61 o 
   3   0  11      232.61      290.07     59.18 o 
   5   0  11      254.84      235.52     30.63 o 
   7   0  11     3645.18     3538.67    203.62 o 
   9   0  11       85.98      101.27     19.88 o 
  11   0  11      163.50      157.28     19.13 o 
  13   0  11        4.24      -40.05     84.38 o 
 -14   1  11       30.05       39.31     42.97 o 
 -13   1  11       71.50       87.69     44.53 o 
 -12   1  11      373.57      382.68     53.53 o 
 -11   1  11      258.80      358.90     63.44 o 
 -10   1  11      868.55      954.29     62.32 o 
  -9   1  11      715.44      717.77     73.20 o 
  -8   1  11     1202.43     1204.37     67.09 o 
  -7   1  11     2105.38     2027.36    114.66 o 
  -6   1  11      735.86      765.56     67.59 o 
  -5   1  11     5005.29     4934.19    163.61 o 
  -4   1  11     2402.74     2543.85    102.40 o 
  -3   1  11     3720.32     3635.54    104.34 o 
  -2   1  11     2393.16     2419.50     83.49 o 
  -1   1  11      660.53      637.93     43.53 o 
   0   1  11     3640.01     3632.02    109.49 o 
   1   1  11       35.45       60.37     26.59 o 
   2   1  11     1083.68     1176.64     51.28 o 
   3   1  11        8.04       13.37     26.48 o 
   4   1  11       35.41       52.32     25.27 o 
   5   1  11       57.27       79.36     20.51 o 
   6   1  11       15.25       11.68     17.89 o 
   7   1  11      390.28      395.39     23.25 o 
   8   1  11       15.06       14.22     15.19 o 
   9   1  11      328.31      290.66     21.68 o 
  10   1  11      130.79      109.58     14.75 o 
  11   1  11      142.18      133.88     18.10 o 
  12   1  11       20.85       27.78     20.09 o 
  13   1  11       50.44       40.01     36.04 o 
 -14   2  11       41.64       28.30     36.27 o 
 -13   2  11       79.03       81.38     40.06 o 
 -12   2  11      156.41      161.58     40.95 o 
 -11   2  11      522.19      556.53     51.12 o 
 -10   2  11       13.63       15.21     34.65 o 
  -9   2  11       34.16       54.90     35.21 o 
  -8   2  11      252.61      243.30     72.59 o 
  -7   2  11      957.84      967.07     70.85 o 
  -6   2  11     2747.60     2848.93    139.05 o 
  -5   2  11      389.28      405.69     50.22 o 
  -4   2  11     2242.32     2362.82     89.20 o 
  -3   2  11     2879.85     3019.54    116.95 o 
  -2   2  11      671.72      678.88     55.39 o 
  -1   2  11     1987.31     2143.00    113.70 o 
   0   2  11     2270.65     2287.81    114.95 o 
   1   2  11     8789.68     8658.74    252.03 o 
   2   2  11    12248.58    12358.44    278.18 o 
   3   2  11    11476.60    11478.97    244.32 o 
   4   2  11     6720.83     6679.32    152.69 o 
   5   2  11     5390.57     5270.06     99.36 o 
   6   2  11     2651.49     2618.84     61.98 o 
   7   2  11     4666.73     4339.87    162.70 o 
   8   2  11      331.53      304.42     24.62 o 
   9   2  11     1482.37     1374.59    119.01 o 
  10   2  11     1012.07      834.38     99.25 o 
  11   2  11      702.94      575.83     48.11 o 
  12   2  11      504.73      534.36     50.22 o 
  13   2  11      885.81      844.71     55.46 o 
 -14   3  11        1.18       -1.83     27.26 o 
 -13   3  11       98.39      111.49     47.36 o 
 -12   3  11       28.46        1.50     28.78 o 
 -11   3  11      394.00      429.65     49.48 o 
 -10   3  11       20.98       46.04     40.98 o 
  -9   3  11     1249.31     1248.58     86.88 o 
  -8   3  11      833.12      803.22     66.32 o 
  -7   3  11      197.39      234.49     49.60 o 
  -6   3  11      532.68      516.36     49.81 o 
  -5   3  11      227.06      250.21     39.42 o 
  -4   3  11     1929.11     1952.70     89.40 o 
  -3   3  11      238.64      282.57     51.81 o 
  -2   3  11     1665.69     1673.78     63.02 o 
  -1   3  11     1734.00     1711.65     60.75 o 
   0   3  11       29.18       58.06     25.49 o 
   1   3  11      366.34      326.29     33.94 o 
   2   3  11      392.69      457.60     40.40 o 
   3   3  11      425.77      422.02     41.66 o 
   4   3  11        5.13       45.61     19.98 o 
   5   3  11      514.46      446.71     31.34 o 
   6   3  11      289.74      277.20     22.11 o 
   7   3  11      347.15      302.28     30.38 o 
   8   3  11       56.11       48.84     13.93 o 
   9   3  11      223.72      188.41     27.93 o 
  10   3  11      223.57      175.92     46.73 o 
  11   3  11        8.00       10.59     17.79 o 
  12   3  11      244.79      270.52     25.52 o 
  13   3  11        1.99       27.06     22.81 o 
 -14   4  11      326.37      287.45     37.77 o 
 -13   4  11       26.07       37.81     26.89 o 
 -12   4  11     1263.84     1182.76     59.69 o 
 -11   4  11      666.98      741.71    112.11 o 
 -10   4  11     2784.90     2672.95     97.48 o 
  -9   4  11        7.34       20.89     31.31 o 
  -8   4  11     3705.36     3566.13    118.50 o 
  -7   4  11       65.78       92.12     34.85 o 
  -6   4  11     3893.13     3726.78    107.74 o 
  -5   4  11      702.70      786.93     92.62 o 
  -4   4  11     2981.39     2862.58     92.83 o 
  -3   4  11     5102.27     5443.32    198.46 o 
  -2   4  11      946.50      879.88     50.84 o 
  -1   4  11     4852.93     4831.80    163.05 o 
   0   4  11      878.81      845.49     44.98 o 
   1   4  11     4309.73     4189.88    100.41 o 
   2   4  11     1400.76     1427.93     60.43 o 
   3   4  11     1868.88     1907.80     55.82 o 
   4   4  11       94.66       77.75     26.37 o 
   5   4  11     2160.25     2197.31     60.69 o 
   6   4  11      775.87      700.22     45.29 o 
   7   4  11      499.19      465.63     20.87 o 
   8   4  11      313.46      269.22     19.18 o 
   9   4  11      788.91      620.50     91.16 o 
  10   4  11        0.22        0.86      9.84 o 
  11   4  11        7.79       16.79     19.85 o 
  12   4  11       28.00       44.49     21.08 o 
  13   4  11        0.36       18.30     17.11 o 
 -14   5  11      175.79      172.77     41.63 o 
 -13   5  11       44.56       65.08     33.85 o 
 -12   5  11      128.06      155.54     32.15 o 
 -11   5  11      470.47      444.25     45.80 o 
 -10   5  11      192.24      196.75     50.96 o 
  -9   5  11     1146.45     1093.50     57.50 o 
  -8   5  11     1172.05     1123.99     67.56 o 
  -7   5  11     1574.49     1551.28     66.76 o 
  -6   5  11     2273.16     2339.07    117.37 o 
  -5   5  11     2453.64     2545.86     84.15 o 
  -4   5  11     2828.31     2829.28    108.82 o 
  -3   5  11     3140.11     3125.87     98.56 o 
  -2   5  11      519.20      565.81     49.98 o 
  -1   5  11     4677.34     4675.28    132.50 o 
   0   5  11       70.20       72.24     31.62 o 
   1   5  11     5570.22     5559.67    144.12 o 
   2   5  11      123.29      128.61     37.84 o 
   3   5  11     1672.69     1797.71     56.99 o 
   4   5  11       39.26       41.60     20.15 o 
   5   5  11       36.73       41.87     22.72 o 
   6   5  11       87.08       71.85     23.25 o 
   7   5  11       38.91       50.50     17.20 o 
   8   5  11      174.83      152.80     14.38 o 
   9   5  11       60.96       43.59     13.84 o 
  10   5  11      276.52      290.34     31.44 o 
  11   5  11       30.44       37.49     20.61 o 
  12   5  11      127.36      149.49     25.60 o 
  13   5  11      157.87      176.00     34.63 o 
 -14   6  11      202.78      135.47     28.63 o 
 -13   6  11      761.85      767.04     56.06 o 
 -12   6  11      298.33      244.94     43.84 o 
 -11   6  11      588.36      539.58     39.77 o 
 -10   6  11      202.51      266.46     36.79 o 
  -9   6  11       61.27       60.83     35.72 o 
  -8   6  11      598.00      572.62     43.33 o 
  -7   6  11        4.72       21.99     26.55 o 
  -6   6  11     3235.16     3087.52    103.42 o 
  -5   6  11       23.37       12.10     23.36 o 
  -4   6  11     2839.98     3031.73    107.20 o 
  -3   6  11        0.73        5.24     36.04 o 
  -2   6  11     3230.14     3421.72    127.28 o 
  -1   6  11       32.34       50.84     25.65 o 
   0   6  11     1937.24     2010.47     65.04 o 
   1   6  11     2315.08     2375.85     71.85 o 
   2   6  11     6524.53     6541.53    124.60 o 
   3   6  11     4231.43     4359.07    107.46 o 
   4   6  11     3411.89     3391.67     86.98 o 
   5   6  11     2671.71     2700.95     95.97 o 
   6   6  11     3760.33     3821.46    104.85 o 
   7   6  11      148.54      161.37     19.36 o 
   8   6  11     1733.11     1554.86     98.40 o 
   9   6  11       16.98       20.75     10.24 o 
  10   6  11     1110.00     1094.39     70.56 o 
  11   6  11        1.47       -0.04     17.20 o 
  12   6  11      266.40      278.07     35.02 o 
  13   6  11       55.45       60.25     25.81 o 
 -13   7  11      243.35      190.42     36.67 o 
 -12   7  11        3.97        7.30     25.31 o 
 -11   7  11       13.42       30.45     28.65 o 
 -10   7  11      316.25      281.29     35.48 o 
  -9   7  11        1.92        2.98     26.21 o 
  -8   7  11      267.53      272.29     31.17 o 
  -7   7  11      101.94       76.98     39.45 o 
  -6   7  11       14.08       44.08     25.47 o 
  -5   7  11      371.37      343.82     36.21 o 
  -4   7  11     1100.17     1029.08     82.06 o 
  -3   7  11     2728.30     2705.06    100.11 o 
  -2   7  11        1.91        2.49     19.39 o 
  -1   7  11      646.67      724.41     43.52 o 
   0   7  11       24.23       15.57     21.76 o 
   1   7  11      177.92      213.14     29.11 o 
   2   7  11       89.00       57.10     23.29 o 
   3   7  11     1309.38     1433.82     47.55 o 
   4   7  11      471.72      476.41     36.52 o 
   5   7  11       11.62       22.09     20.35 o 
   6   7  11     1587.31     1557.22     63.49 o 
   7   7  11        3.26       10.66      9.45 o 
   8   7  11      267.84      195.17     26.07 o 
   9   7  11        2.38       -6.85     26.74 o 
  10   7  11      240.20      236.37     34.65 o 
  11   7  11       31.78       38.52     25.93 o 
  12   7  11       53.04       61.23     23.26 o 
 -13   8  11      133.21       78.77     27.03 o 
 -12   8  11      412.30      368.53     37.57 o 
 -11   8  11      671.01      615.87     45.60 o 
 -10   8  11      340.98      389.43     32.88 o 
  -9   8  11      838.54      803.11     59.53 o 
  -8   8  11      148.32      160.67     25.85 o 
  -7   8  11     1281.81     1193.61     82.54 o 
  -6   8  11     1167.97     1170.37     50.21 o 
  -5   8  11     1840.63     1493.69    101.61 o 
  -4   8  11     6261.01     6016.52    244.41 o 
  -3   8  11       57.25       68.33     27.42 o 
  -2   8  11     7656.20     7448.75    266.96 o 
  -1   8  11      124.15      121.15     34.69 o 
   0   8  11     7158.41     7018.67    157.20 o 
   1   8  11      221.87      219.99     39.32 o 
   2   8  11     9260.11     9186.43    176.04 o 
   3   8  11      631.36      646.17     42.25 o 
   4   8  11     2903.47     2913.13     86.42 o 
   5   8  11      600.60      548.18     39.66 o 
   6   8  11     1855.97     1836.56     69.41 o 
   7   8  11      177.32      135.92     29.05 o 
   8   8  11     2179.70     1847.66    152.63 o 
   9   8  11      125.30      149.20     35.68 o 
  10   8  11      586.63      555.95     57.95 o 
  11   8  11      172.62      167.40     36.95 o 
  12   8  11       22.45       25.16     22.51 o 
 -13   9  11       98.90      108.14     86.96 o 
 -12   9  11       40.65       17.08     25.21 o 
 -11   9  11        1.60        7.33     19.70 o 
 -10   9  11      109.66      135.01     21.03 o 
  -9   9  11       12.73       19.08     28.30 o 
  -8   9  11      130.33      192.26     27.65 o 
  -7   9  11      272.78      281.26     44.93 o 
  -6   9  11     1409.90     1425.24     66.57 o 
  -5   9  11     1244.04     1256.65     60.60 o 
  -4   9  11     1333.78     1341.49     62.47 o 
  -3   9  11     1220.32     1092.12     54.25 o 
  -2   9  11     4494.17     4314.07    132.25 o 
  -1   9  11      339.60      374.37     34.90 o 
   0   9  11     1865.41     1828.67     54.89 o 
   1   9  11        1.21       12.64     18.40 o 
   2   9  11     2035.13     2101.03     86.66 o 
   3   9  11        0.48        8.47     25.33 o 
   4   9  11      373.03      380.79     31.89 o 
   5   9  11      609.44      633.24     39.95 o 
   6   9  11      171.86      184.24     32.26 o 
   7   9  11       74.34       30.78     24.53 o 
   8   9  11        0.46        8.42     19.71 o 
   9   9  11      153.87      178.88     36.39 o 
  10   9  11      246.73      199.96     32.68 o 
  11   9  11      285.29      239.17     39.36 o 
  12   9  11      127.77      117.95     34.39 o 
 -12  10  11      768.78     1029.38    156.60 o 
 -11  10  11       99.71       93.33     19.61 o 
 -10  10  11      598.46      571.86     41.12 o 
  -9  10  11      298.05      279.40     37.16 o 
  -8  10  11      111.41      109.79     22.05 o 
  -7  10  11     1039.35     1024.69     60.07 o 
  -6  10  11      249.35      238.86     25.26 o 
  -5  10  11     2040.51     1904.73     68.79 o 
  -4  10  11      378.90      364.61     38.15 o 
  -3  10  11     2827.06     2727.50     85.31 o 
  -2  10  11      115.59      120.86     22.94 o 
  -1  10  11     1730.61     1804.88     71.39 o 
   0  10  11      143.11      151.08     24.63 o 
   1  10  11     1139.22     1219.14     53.86 o 
   2  10  11      181.19      228.13     31.58 o 
   3  10  11     1442.80     1458.99     62.23 o 
   4  10  11      119.59      139.96     32.58 o 
   5  10  11      455.59      429.42     32.00 o 
   6  10  11        9.82       -6.31     16.64 o 
   7  10  11      936.97      931.92     50.96 o 
   8  10  11       89.53       87.63     24.40 o 
   9  10  11       79.13       83.42     34.04 o 
  10  10  11       34.89       42.96     24.22 o 
  11  10  11       27.24       50.25     24.89 o 
 -12  11  11      155.79      158.73     59.56 o 
 -11  11  11       92.54       44.55     77.47 o 
 -10  11  11       12.21       19.19     22.31 o 
  -9  11  11      265.47      242.09     22.64 o 
  -8  11  11        7.88       -4.27     13.15 o 
  -7  11  11     1021.49      943.71     44.60 o 
  -6  11  11        0.61        2.09     20.01 o 
  -5  11  11      978.09      947.59     40.00 o 
  -4  11  11       34.56       35.82     20.76 o 
  -3  11  11      774.13      758.84     38.12 o 
  -2  11  11      901.16      937.55     47.24 o 
  -1  11  11        6.80        5.11     16.37 o 
   0  11  11      942.88      930.54     49.35 o 
   1  11  11      368.15      381.07     35.15 o 
   2  11  11      164.94      211.61     28.27 o 
   3  11  11      122.64      118.43     29.48 o 
   4  11  11      105.00       85.81     27.05 o 
   5  11  11       81.22       84.23     24.92 o 
   6  11  11        2.90        0.48     10.49 o 
   7  11  11      331.79      351.80     27.07 o 
   8  11  11        4.06       29.43     22.81 o 
   9  11  11        0.76       -0.50     26.70 o 
  10  11  11        0.43       -1.49     20.59 o 
  11  11  11      129.69       90.16     25.54 o 
 -11  12  11      261.12      400.56     76.72 o 
 -10  12  11       36.72       60.22     51.55 o 
  -9  12  11       84.86      133.84     18.01 o 
  -8  12  11        4.06        0.32     16.16 o 
  -7  12  11       11.16       15.27     13.76 o 
  -6  12  11        0.08        4.93     17.84 o 
  -5  12  11     1539.06     1432.73     90.19 o 
  -4  12  11       91.00       96.41     27.94 o 
  -3  12  11     2646.92     2582.20    107.95 o 
  -2  12  11      388.66      416.27     38.31 o 
  -1  12  11     3246.84     3263.90    116.26 o 
   0  12  11     1321.46     1223.98     51.07 o 
   1  12  11     3776.84     3755.68     96.75 o 
   2  12  11      911.12      956.41     44.01 o 
   3  12  11     3123.73     3174.21     84.10 o 
   4  12  11      273.76      296.03     51.31 o 
   5  12  11     3385.13     3231.53     94.65 o 
   6  12  11      173.19      147.93     16.73 o 
   7  12  11     1829.04     1862.26     82.65 o 
   8  12  11      228.08      198.81     33.09 o 
   9  12  11     1156.17     1298.08    113.09 o 
  10  12  11        0.41        9.42     20.58 o 
 -11  13  11       25.88       59.29     30.01 o 
 -10  13  11       80.47       75.37     33.91 o 
  -9  13  11       65.93       87.49     29.46 o 
  -8  13  11        1.88        1.05     10.48 o 
  -7  13  11      336.49      328.14     25.48 o 
  -6  13  11      313.47      317.10     27.66 o 
  -5  13  11     1090.28     1030.09     62.61 o 
  -4  13  11      104.80      113.85     33.18 o 
  -3  13  11     1531.84     1567.80     58.73 o 
  -2  13  11      256.52      284.79     32.28 o 
  -1  13  11      379.18      384.99     35.63 o 
   0  13  11        8.60        6.25     21.43 o 
   1  13  11       32.12       57.96     23.89 o 
   2  13  11       61.52       44.87     23.46 o 
   3  13  11     1074.26     1041.80     33.32 o 
   4  13  11      135.84      159.56     21.35 o 
   5  13  11       69.18      100.29     18.96 o 
   6  13  11      482.26      460.92     39.43 o 
   7  13  11       17.94       28.17     21.85 o 
   8  13  11       17.50       -0.17     12.49 o 
   9  13  11      181.25      120.38     39.12 o 
  10  13  11      119.09      156.42     79.02 o 
 -10  14  11       36.74       37.66     51.87 o 
  -9  14  11      483.75      593.00     99.02 o 
  -8  14  11      137.87      185.25     39.51 o 
  -7  14  11      499.40      504.21     35.77 o 
  -6  14  11      253.35      228.41     22.63 o 
  -5  14  11     1098.48     1065.86     52.29 o 
  -4  14  11      671.16      695.08     47.21 o 
  -3  14  11     1089.25     1070.20     45.81 o 
  -2  14  11      466.12      552.08     32.73 o 
  -1  14  11      332.44      367.94     26.73 o 
   0  14  11      370.61      388.00     26.49 o 
   1  14  11      128.83      119.01     18.86 o 
   2  14  11        6.30       11.63     16.26 o 
   3  14  11        4.75       13.10     13.05 o 
   4  14  11       60.44       73.39     17.66 o 
   5  14  11        0.84        9.52     12.93 o 
   6  14  11        0.67        5.02     15.62 o 
   7  14  11      244.10      236.22     25.98 o 
   8  14  11        3.01        0.48     11.73 o 
   9  14  11      188.32      176.17     51.30 o 
  -9  15  11       14.67       19.44     24.73 o 
  -8  15  11      727.62      880.83     65.36 o 
  -7  15  11       37.75       25.92     46.67 o 
  -6  15  11      951.67      949.02     70.94 o 
  -5  15  11        0.50       25.83     31.65 o 
  -4  15  11      488.77      483.75     40.91 o 
  -3  15  11      126.49      176.80     30.20 o 
  -2  15  11      320.54      322.72     30.70 o 
  -1  15  11      273.29      276.51     31.72 o 
   0  15  11      232.93      282.61     23.37 o 
   1  15  11       12.14       14.90     15.19 o 
   2  15  11      160.50      123.69     21.23 o 
   3  15  11        1.21       12.30     13.56 o 
   4  15  11       74.79       57.39     16.20 o 
   5  15  11      182.63      203.05     28.52 o 
   6  15  11       53.24       42.85     18.09 o 
   7  15  11       93.20       63.04     19.46 o 
   8  15  11        2.98       -1.90     37.07 o 
  -8  16  11        2.05        0.08     25.05 o 
  -7  16  11      111.95      121.60     37.78 o 
  -6  16  11       17.18       57.71     44.94 o 
  -5  16  11      151.95      152.32     38.13 o 
  -4  16  11      237.52      215.30     23.85 o 
  -3  16  11      297.54      293.79     26.38 o 
  -2  16  11      802.84      817.51     37.93 o 
  -1  16  11      473.06      425.39     27.22 o 
   0  16  11      902.81      938.53     37.97 o 
   1  16  11      470.15      500.97     25.91 o 
   2  16  11     1191.67     1205.45     33.70 o 
   3  16  11      666.38      613.37     26.30 o 
   4  16  11      795.99      805.61     37.57 o 
   5  16  11      335.93      318.49     30.09 o 
   6  16  11     1137.13     1189.72     75.84 o 
   7  16  11      113.99      104.59     52.30 o 
  -7  17  11        0.71       -9.81     24.76 o 
  -6  17  11      194.13      199.10     39.43 o 
  -5  17  11        9.42       21.62     30.33 o 
  -4  17  11      192.82      253.51     51.72 o 
  -3  17  11       29.22       26.53     19.56 o 
  -2  17  11      182.37      193.74     27.92 o 
  -1  17  11        0.15       -7.20     15.13 o 
   0  17  11        0.44        3.15     16.80 o 
   1  17  11       73.56       40.68     19.27 o 
   2  17  11       42.75       44.01     18.87 o 
   3  17  11       10.51        8.14     17.58 o 
   4  17  11       19.24       22.34     17.96 o 
   5  17  11       15.65       29.83     21.71 o 
   6  17  11       36.15       22.96     34.21 o 
  -5  18  11       10.52       20.48     29.34 o 
  -4  18  11      672.07      735.63     59.00 o 
  -3  18  11        9.89       -2.24     27.91 o 
  -2  18  11      490.75      489.69     36.13 o 
  -1  18  11       19.47       10.71     15.78 o 
   0  18  11      368.97      377.55     26.50 o 
   1  18  11      156.51      126.26     21.86 o 
   2  18  11       57.76       53.55     20.67 o 
   3  18  11      430.83      419.14     26.39 o 
   4  18  11       39.49       26.56     17.68 o 
  -3  19  11      160.71      232.97     44.35 o 
  -2  19  11       58.66       45.07     37.75 o 
  -1  19  11      140.39      147.84     19.88 o 
   0  19  11       32.82       18.94     15.82 o 
   1  19  11      105.25       67.95     19.94 o 
   2  19  11       49.61       59.21     23.29 o 
 -14   0  12       54.39       83.19     68.25 o 
 -12   0  12      504.94      525.59     85.00 o 
 -10   0  12       43.94       39.23     54.36 o 
  -8   0  12      325.22      369.11     65.19 o 
  -6   0  12       37.32       44.94     47.24 o 
  -4   0  12     7781.95     7938.29    506.42 o 
  -2   0  12    13689.57    13426.27    911.67 o 
   0   0  12      998.04     1055.05    154.15 o 
   2   0  12       67.62       88.21     55.04 o 
   4   0  12      388.22      389.72     70.65 o 
   6   0  12      584.90      516.15     35.29 o 
   8   0  12      104.91       82.44     34.71 o 
  10   0  12      577.87      521.05    111.67 o 
  12   0  12       44.36       75.32     64.24 o 
 -14   1  12      219.08      231.65     43.02 o 
 -13   1  12      326.84      370.38     51.51 o 
 -12   1  12       43.04       54.87     39.92 o 
 -11   1  12      368.29      379.11     59.87 o 
 -10   1  12        9.28       -5.17     30.46 o 
  -9   1  12     1669.65     1720.22     85.16 o 
  -8   1  12      190.33      250.13     54.64 o 
  -7   1  12     2579.49     2755.71    103.08 o 
  -6   1  12      711.23      711.60     70.96 o 
  -5   1  12     5722.06     5859.87    155.54 o 
  -4   1  12      671.20      783.34     60.52 o 
  -3   1  12     4885.97     4986.72    167.51 o 
  -2   1  12     6527.78     6503.47    247.18 o 
  -1   1  12     6621.80     6717.15    181.81 o 
   0   1  12     7147.17     7264.72    173.29 o 
   1   1  12     5696.82     5899.27    159.22 o 
   2   1  12     1399.87     1480.39     65.12 o 
   3   1  12     5384.94     5392.11    125.76 o 
   4   1  12       33.04       37.39     26.01 o 
   5   1  12     3493.30     3455.63     75.98 o 
   6   1  12      193.69      163.79     22.08 o 
   7   1  12      827.63      815.43     33.21 o 
   8   1  12        0.06       10.24     15.06 o 
   9   1  12      270.02      264.86     28.98 o 
  10   1  12       67.84       79.86     12.97 o 
  11   1  12       25.93       33.90     12.03 o 
  12   1  12      183.78      142.02     58.04 o 
  13   1  12       14.35       39.64     59.49 o 
 -14   2  12       33.95       17.44     34.76 o 
 -13   2  12        3.40        4.14     35.18 o 
 -12   2  12        8.75       19.38     31.12 o 
 -11   2  12      119.30      124.69     39.88 o 
 -10   2  12      139.83      103.01     39.78 o 
  -9   2  12      940.38      923.94     70.83 o 
  -8   2  12       13.21       25.73     31.61 o 
  -7   2  12     1753.85     1645.66     86.71 o 
  -6   2  12        3.44       15.43     30.65 o 
  -5   2  12       18.40       34.91     33.96 o 
  -4   2  12      409.83      391.33     73.31 o 
  -3   2  12     1061.92     1176.85     67.21 o 
  -2   2  12      105.75      129.44     40.30 o 
  -1   2  12     1067.60     1267.79     65.43 o 
   0   2  12        3.29       22.03     28.24 o 
   1   2  12      108.20      122.39     32.88 o 
   2   2  12       18.08       36.44     31.00 o 
   3   2  12      283.69      263.86     50.64 o 
   4   2  12      969.65     1079.99     52.70 o 
   5   2  12     1467.67     1511.71     54.80 o 
   6   2  12     1262.11     1204.80     38.48 o 
   7   2  12     1751.74     1646.35     55.54 o 
   8   2  12     1046.93      979.15     47.96 o 
   9   2  12     1248.26     1100.63     90.27 o 
  10   2  12      769.32      673.10     54.66 o 
  11   2  12       59.16       27.47     27.77 o 
  12   2  12      199.32      160.79     32.89 o 
 -14   3  12       62.89       84.70     33.11 o 
 -13   3  12      323.44      298.22     43.37 o 
 -12   3  12      106.01       88.50     33.35 o 
 -11   3  12      250.76      191.59     46.03 o 
 -10   3  12      663.53      666.33     52.46 o 
  -9   3  12     1114.58      876.01     63.72 o 
  -8   3  12     1177.70     1162.55     81.32 o 
  -7   3  12      509.81      364.27     51.49 o 
  -6   3  12     2317.47     2425.13     85.35 o 
  -5   3  12       47.39       34.51     42.86 o 
  -4   3  12     1721.00     1802.66     79.51 o 
  -3   3  12       29.66       37.36     31.40 o 
  -2   3  12     4510.06     4586.61    147.30 o 
  -1   3  12     2172.59     2266.36    115.68 o 
   0   3  12     2167.77     2328.21     89.58 o 
   1   3  12      849.97      904.45     68.65 o 
   2   3  12     1702.22     1655.92     63.27 o 
   3   3  12        4.99       -3.23     22.04 o 
   4   3  12     1953.51     1979.29     62.60 o 
   5   3  12      145.98      137.59     28.34 o 
   6   3  12      268.30      155.05     43.10 o 
   7   3  12      143.01      110.03     16.56 o 
   8   3  12       11.07       -7.71     11.53 o 
   9   3  12      262.90      211.89     35.32 o 
  10   3  12       29.72       21.05     15.36 o 
  11   3  12       92.43       63.87     37.44 o 
  12   3  12       33.78       35.19     18.27 o 
 -13   4  12      308.34      308.87     53.22 o 
 -12   4  12      181.28      172.89     35.33 o 
 -11   4  12      154.58      111.71     32.96 o 
 -10   4  12      297.39      307.72     53.81 o 
  -9   4  12      837.43      825.65     57.03 o 
  -8   4  12       31.26       37.09     29.88 o 
  -7   4  12      546.64      542.51     45.74 o 
  -6   4  12      137.00      101.02     53.69 o 
  -5   4  12     1041.57     1032.00     62.28 o 
  -4   4  12      143.45      146.93     35.42 o 
  -3   4  12     2123.68     2075.26    107.68 o 
  -2   4  12        4.83        2.39     23.54 o 
  -1   4  12     1530.93     1570.97     68.05 o 
   0   4  12      122.87      173.99     34.27 o 
   1   4  12      217.21      262.52     37.40 o 
   2   4  12      928.95      936.93     61.97 o 
   3   4  12       17.52        5.53     20.72 o 
   4   4  12     1581.19     1598.20     57.10 o 
   5   4  12      165.10      170.64     29.01 o 
   6   4  12      874.55      822.26     49.13 o 
   7   4  12      175.43      175.60     17.83 o 
   8   4  12      870.80      760.46     34.82 o 
   9   4  12      104.28       88.68     40.31 o 
  10   4  12      248.92      314.68     58.58 o 
  11   4  12       21.24       37.51     26.97 o 
  12   4  12       91.68       90.35     21.56 o 
 -13   5  12        0.31       31.66     36.50 o 
 -12   5  12      337.96      372.06     51.54 o 
 -11   5  12      182.93      252.05     37.69 o 
 -10   5  12      480.63      516.15     45.64 o 
  -9   5  12      476.94      554.31     56.96 o 
  -8   5  12     1537.90     1533.70     69.92 o 
  -7   5  12      234.34      249.86     53.71 o 
  -6   5  12     4438.19     4456.46    137.53 o 
  -5   5  12     2449.73     2449.35     88.70 o 
  -4   5  12     7549.82     7159.05    233.62 o 
  -3   5  12     3166.83     3154.86    151.60 o 
  -2   5  12     6152.64     6143.37    191.76 o 
  -1   5  12     6757.97     6827.98    181.49 o 
   0   5  12     5780.24     6013.18    164.65 o 
   1   5  12     5594.96     5545.12    139.49 o 
   2   5  12     3539.74     3603.52     95.53 o 
   3   5  12      868.34      945.93     44.50 o 
   4   5  12     5775.84     5914.09    122.88 o 
   5   5  12        4.92        6.10     19.66 o 
   6   5  12     3681.19     3689.60     90.67 o 
   7   5  12       11.56       46.97     18.14 o 
   8   5  12     1164.72     1088.13     74.31 o 
   9   5  12        0.44       -4.75     11.63 o 
  10   5  12      197.28      253.37     33.81 o 
  11   5  12        0.85       -2.86     18.69 o 
  12   5  12      146.41      143.28     27.93 o 
 -13   6  12       15.43       16.99     23.48 o 
 -12   6  12      101.17      156.51     33.58 o 
 -11   6  12        5.10       22.35     33.73 o 
 -10   6  12      777.45      816.40     49.41 o 
  -9   6  12      242.43      207.58     34.72 o 
  -8   6  12     2450.91     2411.14     94.93 o 
  -7   6  12        0.61       10.21     26.49 o 
  -6   6  12     1210.69     1236.45     57.84 o 
  -5   6  12      177.14      176.56     47.32 o 
  -4   6  12      421.22      414.08     42.52 o 
  -3   6  12      258.19      230.65     40.01 o 
  -2   6  12       31.37       12.03     34.87 o 
  -1   6  12     1192.05     1220.99     69.24 o 
   0   6  12        0.41       18.27     31.18 o 
   1   6  12      331.73      433.60     47.83 o 
   2   6  12       36.80       30.67     23.97 o 
   3   6  12      377.51      459.62     46.44 o 
   4   6  12      949.21      998.32     56.63 o 
   5   6  12      420.38      436.96     66.93 o 
   6   6  12     1671.90     1744.41     58.49 o 
   7   6  12      204.06      208.15     26.22 o 
   8   6  12     2202.35     2024.84    129.44 o 
   9   6  12      560.22      543.04     41.24 o 
  10   6  12      352.31      391.76     39.97 o 
  11   6  12      226.64      210.94     30.96 o 
  12   6  12        8.19        4.31     19.73 o 
 -13   7  12        1.79       10.94     28.15 o 
 -12   7  12      338.77      275.06     38.23 o 
 -11   7  12       12.78       17.84     22.39 o 
 -10   7  12     1781.75     1654.68     78.02 o 
  -9   7  12        8.22       38.81     24.07 o 
  -8   7  12      754.17      717.26     65.31 o 
  -7   7  12      251.71      256.36     33.96 o 
  -6   7  12      240.63      196.41     40.15 o 
  -5   7  12      750.73      775.00     51.28 o 
  -4   7  12      346.08      369.67     67.56 o 
  -3   7  12      416.19      364.63     44.37 o 
  -2   7  12      253.78      241.78     35.54 o 
  -1   7  12      279.76      254.14     33.68 o 
   0   7  12      167.83      149.02     31.46 o 
   1   7  12       17.04       33.47     25.19 o 
   2   7  12      140.84      100.20     28.27 o 
   3   7  12       23.33       23.73     20.76 o 
   4   7  12        7.35        4.87     19.36 o 
   5   7  12       14.90       12.85     23.02 o 
   6   7  12       21.10       26.32     32.97 o 
   7   7  12       38.59       34.77     11.59 o 
   8   7  12       34.61       27.31      9.02 o 
   9   7  12      793.06      719.83     74.76 o 
  10   7  12       38.53       58.47     25.65 o 
  11   7  12       86.80       70.32     25.32 o 
  12   7  12       26.61       41.96     62.80 o 
 -12   8  12      294.23      246.86     31.10 o 
 -11   8  12      356.39      361.61     38.06 o 
 -10   8  12      420.70      398.87     43.43 o 
  -9   8  12        1.90       27.17     21.21 o 
  -8   8  12      536.93      512.96     40.82 o 
  -7   8  12        2.09       10.09     19.91 o 
  -6   8  12      231.97      312.62     42.66 o 
  -5   8  12        3.52       17.15     22.85 o 
  -4   8  12      534.14      580.02     50.49 o 
  -3   8  12       51.49       44.35     27.22 o 
  -2   8  12      350.30      327.11     41.54 o 
  -1   8  12      828.06      885.04     48.66 o 
   0   8  12      171.52      185.32     32.51 o 
   1   8  12     1020.72     1003.15     44.48 o 
   2   8  12       22.54       19.97     21.99 o 
   3   8  12     1676.84     1669.07     59.18 o 
   4   8  12      153.38      159.31     36.09 o 
   5   8  12     2275.81     2216.06     67.52 o 
   6   8  12      526.88      580.49     40.99 o 
   7   8  12      869.72      767.15     45.79 o 
   8   8  12      459.16      492.53     53.65 o 
   9   8  12      301.77      306.76     47.13 o 
  10   8  12       79.83       79.27     27.00 o 
  11   8  12      537.63      508.81     46.27 o 
 -12   9  12      173.56      149.99     23.25 o 
 -11   9  12       82.87       80.98     29.70 o 
 -10   9  12     1087.14     1086.99     72.63 o 
  -9   9  12      200.77      173.61     26.46 o 
  -8   9  12      382.86      394.03     50.33 o 
  -7   9  12      678.82      709.66     38.82 o 
  -6   9  12       90.74       84.61     24.20 o 
  -5   9  12      946.68      973.24     52.69 o 
  -4   9  12      586.87      593.37     49.21 o 
  -3   9  12     2830.68     2895.55     97.63 o 
  -2   9  12     3994.11     3996.78    156.28 o 
  -1   9  12     2443.18     2460.66     76.23 o 
   0   9  12     4699.71     4633.61    111.76 o 
   1   9  12     3024.89     3102.10     74.19 o 
   2   9  12     1896.14     1961.32     76.86 o 
   3   9  12     2540.81     2568.03     79.33 o 
   4   9  12      454.44      490.15     36.63 o 
   5   9  12     2511.13     2599.61     95.75 o 
   6   9  12      228.03      224.29     29.45 o 
   7   9  12      475.88      506.23     45.31 o 
   8   9  12      524.45      555.41     42.01 o 
   9   9  12      478.80      541.35     49.02 o 
  10   9  12      347.56      419.13     56.25 o 
  11   9  12       59.54       58.39     31.04 o 
 -12  10  12       17.97       53.93     79.82 o 
 -11  10  12      302.70      325.21     51.12 o 
 -10  10  12       99.23       73.90     31.85 o 
  -9  10  12     1463.72     1308.96     63.79 o 
  -8  10  12       37.23       65.22     22.26 o 
  -7  10  12     1475.14     1313.63     66.32 o 
  -6  10  12      151.61      109.50     24.62 o 
  -5  10  12      423.39      399.17     35.03 o 
  -4  10  12       47.09       55.13     30.08 o 
  -3  10  12      157.27      140.55     27.18 o 
  -2  10  12      433.46      433.04     39.84 o 
  -1  10  12       14.29       11.10     19.67 o 
   0  10  12     1389.40     1405.86     58.26 o 
   1  10  12       55.20       63.15     29.72 o 
   2  10  12      610.32      663.85     45.89 o 
   3  10  12      111.79       88.99     46.18 o 
   4  10  12      610.24      719.18     40.06 o 
   5  10  12      546.65      612.46     63.15 o 
   6  10  12       92.02       92.13     26.25 o 
   7  10  12      464.00      496.28     36.30 o 
   8  10  12        4.00        0.90     18.57 o 
   9  10  12      122.38      147.06     30.73 o 
  10  10  12       59.15       70.40     42.79 o 
 -11  11  12      578.13      743.18    129.29 o 
 -10  11  12      220.07      222.24     34.52 o 
  -9  11  12     1238.95     1071.27     64.14 o 
  -8  11  12      124.79      126.80     24.26 o 
  -7  11  12      324.44      328.69     31.49 o 
  -6  11  12      746.42      642.62     65.01 o 
  -5  11  12       45.60       55.89     21.00 o 
  -4  11  12     1610.12     1489.59     52.84 o 
  -3  11  12      276.98      235.35     28.18 o 
  -2  11  12     1931.02     1889.59     72.74 o 
  -1  11  12      497.35      487.11     37.28 o 
   0  11  12     2052.35     2128.07     85.91 o 
   1  11  12      342.54      302.05     40.53 o 
   2  11  12      651.34      620.19     49.47 o 
   3  11  12        8.57       14.74     25.63 o 
   4  11  12      296.57      313.42     36.39 o 
   5  11  12       14.82       24.28     20.63 o 
   6  11  12      201.41      206.60     27.22 o 
   7  11  12      332.83      300.81     30.19 o 
   8  11  12      266.95      307.49     31.87 o 
   9  11  12       64.99       58.46     32.06 o 
  10  11  12      194.05      216.55     32.37 o 
 -11  12  12      181.65      166.77    126.58 o 
 -10  12  12       44.32       66.19     94.31 o 
  -9  12  12      201.51      188.47     38.70 o 
  -8  12  12        6.30        3.38     17.50 o 
  -7  12  12       59.06       72.30     17.50 o 
  -6  12  12        9.21       12.85     15.70 o 
  -5  12  12       33.10       33.67     21.09 o 
  -4  12  12       61.77       46.12     19.50 o 
  -3  12  12        0.50       -1.09     25.99 o 
  -2  12  12       98.97       66.65     23.23 o 
  -1  12  12      199.97      232.33     41.93 o 
   0  12  12      155.84      166.42     41.02 o 
   1  12  12       64.83       57.65     32.52 o 
   2  12  12      933.68      976.06     50.52 o 
   3  12  12      324.67      334.18     55.12 o 
   4  12  12     1214.00     1199.76     61.99 o 
   5  12  12      616.42      592.98     36.66 o 
   6  12  12      575.16      600.02     38.49 o 
   7  12  12      387.50      324.97     29.34 o 
   8  12  12      400.51      381.95     36.50 o 
   9  12  12       75.01       93.86     35.54 o 
 -10  13  12        1.53       24.37     27.79 o 
  -9  13  12      578.97      582.90     65.77 o 
  -8  13  12       48.86       48.60     17.63 o 
  -7  13  12      139.98      154.28     19.01 o 
  -6  13  12      141.12      141.00     23.25 o 
  -5  13  12      235.42      215.75     28.14 o 
  -4  13  12      669.93      681.01     31.90 o 
  -3  13  12      968.74     1066.11     66.85 o 
  -2  13  12     1073.18     1051.24     73.48 o 
  -1  13  12      987.67      994.04     54.13 o 
   0  13  12     2044.97     2225.60     82.61 o 
   1  13  12     1774.22     1831.70     68.69 o 
   2  13  12      407.87      442.39     38.93 o 
   3  13  12      408.16      464.35     39.83 o 
   4  13  12      317.87      333.05     28.77 o 
   5  13  12      184.28      161.91     14.30 o 
   6  13  12      350.69      382.04     31.71 o 
   7  13  12       74.44       74.07     20.43 o 
   8  13  12       86.59       67.99     27.28 o 
   9  13  12      352.47      461.01     56.87 o 
  -9  14  12        4.64       -1.59     38.89 o 
  -8  14  12      656.79      671.11     67.50 o 
  -7  14  12       14.62       15.99     12.54 o 
  -6  14  12      602.31      637.07     58.31 o 
  -5  14  12       67.33       54.54     23.64 o 
  -4  14  12      137.05      151.04     31.13 o 
  -3  14  12       36.46       59.52     31.14 o 
  -2  14  12       77.18       95.94     27.55 o 
  -1  14  12      529.77      525.46     66.63 o 
   0  14  12      274.52      320.91     32.93 o 
   1  14  12      510.74      564.52     33.09 o 
   2  14  12      112.77      138.31     18.78 o 
   3  14  12      452.89      490.74     37.46 o 
   4  14  12       28.68       21.74     13.01 o 
   5  14  12       14.48       -6.45     15.89 o 
   6  14  12      164.12      161.86     22.30 o 
   7  14  12       31.91       24.93     17.69 o 
   8  14  12      198.67      162.64     28.78 o 
  -8  15  12      144.84       93.21     41.02 o 
  -7  15  12      605.95      651.16     78.59 o 
  -6  15  12        4.16        1.33     45.92 o 
  -5  15  12     1728.36     1843.22     70.94 o 
  -4  15  12       46.09       41.28     21.05 o 
  -3  15  12     2070.63     2132.18     66.18 o 
  -2  15  12      120.51      109.47     23.92 o 
  -1  15  12     1805.55     1795.45     52.74 o 
   0  15  12       52.27       41.86     18.39 o 
   1  15  12     1178.56     1158.43     45.56 o 
   2  15  12       31.34       19.79     14.23 o 
   3  15  12     1480.02     1454.61     56.42 o 
   4  15  12        0.13        5.96     11.44 o 
   5  15  12      371.06      346.23     30.03 o 
   6  15  12        7.00        4.53     13.73 o 
   7  15  12       48.46       35.96     24.01 o 
  -7  16  12       25.98       18.85     31.89 o 
  -6  16  12        1.68       -1.34     26.58 o 
  -5  16  12       10.08       19.45     46.06 o 
  -4  16  12       33.61       37.97     23.93 o 
  -3  16  12       60.56       67.69     29.49 o 
  -2  16  12       75.07       77.59     30.48 o 
  -1  16  12        0.44        4.89     24.49 o 
   0  16  12      119.55       74.70     25.98 o 
   1  16  12       72.94       46.43     23.23 o 
   2  16  12      100.12       89.38     24.01 o 
   3  16  12      183.98      227.08     28.86 o 
   4  16  12      143.93      114.90     25.77 o 
   5  16  12      177.02      188.06     23.65 o 
   6  16  12      236.38      227.73     30.68 o 
  -5  17  12        0.25       -0.95     25.83 o 
  -4  17  12      193.18      230.80     50.85 o 
  -3  17  12      137.31      129.61     26.48 o 
  -2  17  12       89.96       76.65     26.78 o 
  -1  17  12      362.34      358.58     37.16 o 
   0  17  12      115.31      102.91     30.85 o 
   1  17  12       87.36       84.92     25.80 o 
   2  17  12      191.94      201.17     32.88 o 
   3  17  12       20.20       37.09     21.76 o 
   4  17  12       87.97       83.31     22.48 o 
  -3  18  12       29.86        9.79     27.10 o 
  -2  18  12        1.28        3.14     17.60 o 
  -1  18  12       76.46       73.84     31.00 o 
   0  18  12       26.52       45.01     26.17 o 
   1  18  12      201.40      207.69     35.81 o 
   2  18  12       54.99       68.70     22.42 o 
 -13   0  13      128.94       93.46     70.79 o 
 -11   0  13        2.44      -11.79     41.45 o 
  -9   0  13      205.64      188.74     69.05 o 
  -7   0  13      256.32      193.18     81.04 o 
  -5   0  13      205.47      169.28     61.40 o 
  -3   0  13     1649.81     1607.46    103.47 o 
  -1   0  13       27.39       53.26     44.36 o 
   1   0  13     1238.00     1284.79     91.00 o 
   3   0  13        4.94       43.09     54.61 o 
   5   0  13      193.81       82.65     42.61 o 
   7   0  13      729.26      719.52     40.11 o 
   9   0  13      181.94      190.84     39.57 o 
  11   0  13       73.92       59.02     19.82 o 
 -13   1  13      361.19      349.16     48.81 o 
 -12   1  13       51.46       83.40     36.83 o 
 -11   1  13      589.52      573.41     59.27 o 
 -10   1  13      610.07      657.11     69.44 o 
  -9   1  13      385.05      376.68     51.21 o 
  -8   1  13      609.24      600.06     55.04 o 
  -7   1  13      380.64      307.01     45.67 o 
  -6   1  13      505.77      581.80     52.51 o 
  -5   1  13       85.47      124.88     38.13 o 
  -4   1  13     1348.11     1400.26     95.17 o 
  -3   1  13      759.21      779.37     58.72 o 
  -2   1  13     4756.90     4996.36    144.80 o 
  -1   1  13        6.73       12.53     29.05 o 
   0   1  13     8688.87     8730.16    269.13 o 
   1   1  13     2514.87     2542.69     99.87 o 
   2   1  13     5123.77     5273.65    133.61 o 
   3   1  13     2192.56     2302.76     85.13 o 
   4   1  13     2277.32     2300.55     76.84 o 
   5   1  13     1504.91     1465.53     49.86 o 
   6   1  13     2741.98     2712.40     59.70 o 
   7   1  13      399.62      372.66     29.05 o 
   8   1  13     2083.17     1946.44    137.14 o 
   9   1  13        0.40        9.28     18.85 o 
  10   1  13      646.31      590.89     96.09 o 
  11   1  13       10.79       -0.17     21.24 o 
  12   1  13       74.90       73.34     64.69 o 
 -13   2  13      346.96      368.24     47.82 o 
 -12   2  13      238.72      246.10     50.66 o 
 -11   2  13      177.82      168.82     50.37 o 
 -10   2  13      137.91      135.91     38.55 o 
  -9   2  13       66.02       48.89     37.40 o 
  -8   2  13      476.01      482.44     49.74 o 
  -7   2  13      920.26      919.55     66.72 o 
  -6   2  13     1870.96     1871.66     78.41 o 
  -5   2  13     2116.98     2084.42     91.81 o 
  -4   2  13     4587.80     4735.10    195.63 o 
  -3   2  13      990.68     1061.92     66.83 o 
  -2   2  13     2326.69     2396.58    125.47 o 
  -1   2  13      948.24      999.70     59.70 o 
   0   2  13       10.54       24.72     30.38 o 
   1   2  13       44.50       51.89     36.23 o 
   2   2  13       96.20      142.35     45.82 o 
   3   2  13      381.35      396.36     47.79 o 
   4   2  13      196.96      185.89     42.48 o 
   5   2  13      153.93      165.25     33.46 o 
   6   2  13       34.11       48.74     19.06 o 
   7   2  13      322.67      307.02     31.74 o 
   8   2  13       11.63        3.80     18.93 o 
   9   2  13       90.63       60.86     17.26 o 
  10   2  13       65.51       69.68     12.45 o 
  11   2  13       31.93       19.90     17.95 o 
  12   2  13       81.89       52.81     28.12 o 
 -13   3  13       72.74       57.60     35.62 o 
 -12   3  13      628.48      614.39     59.18 o 
 -11   3  13       43.25       71.09     33.33 o 
 -10   3  13     1139.37     1016.76     72.07 o 
  -9   3  13      101.10      103.76     35.59 o 
  -8   3  13     1113.90     1052.61     62.59 o 
  -7   3  13      137.53      132.96     37.22 o 
  -6   3  13     1661.62     1490.05     80.83 o 
  -5   3  13      552.77      605.03     50.37 o 
  -4   3  13     1046.14      898.14     68.92 o 
  -3   3  13     2310.91     2326.38     94.64 o 
  -2   3  13       91.94       96.47     34.37 o 
  -1   3  13     2100.27     2284.10     79.98 o 
   0   3  13      241.94      225.25     48.05 o 
   1   3  13     4845.30     5069.93    129.43 o 
   2   3  13      307.20      321.97     44.74 o 
   3   3  13     2096.27     2234.85     83.77 o 
   4   3  13      154.06      160.73     29.12 o 
   5   3  13      955.13      963.63     51.58 o 
   6   3  13      618.79      592.80     40.31 o 
   7   3  13     1437.28     1385.56     54.05 o 
   8   3  13        0.12        0.39     14.93 o 
   9   3  13      613.10      510.70     88.92 o 
  10   3  13       12.27       14.19     19.55 o 
  11   3  13       77.20       73.76     21.08 o 
  12   3  13       59.48       32.61     25.77 o 
 -13   4  13        0.34       29.84     28.77 o 
 -12   4  13      150.84      132.76     46.02 o 
 -11   4  13      151.40      127.96     37.32 o 
 -10   4  13      110.03      114.83     34.69 o 
  -9   4  13      806.57      804.52     67.20 o 
  -8   4  13       74.34       70.97     36.32 o 
  -7   4  13     1103.84     1160.80     68.70 o 
  -6   4  13      456.19      368.20     47.72 o 
  -5   4  13      617.52      688.23     67.35 o 
  -4   4  13       19.19       25.00     32.40 o 
  -3   4  13     2318.74     2349.09    111.90 o 
  -2   4  13      257.16      367.27     69.60 o 
  -1   4  13     1181.18     1106.95     62.61 o 
   0   4  13       69.32       68.43     38.15 o 
   1   4  13      701.81      694.16     49.70 o 
   2   4  13        2.50        7.47     27.62 o 
   3   4  13      223.35      181.65     27.87 o 
   4   4  13       69.22       65.93     27.63 o 
   5   4  13        8.41       -0.19     17.96 o 
   6   4  13      473.45      474.23     37.19 o 
   7   4  13      229.34      192.17     24.67 o 
   8   4  13      599.20      574.41     63.98 o 
   9   4  13       94.61       71.48     12.49 o 
  10   4  13       71.37       86.64     24.37 o 
  11   4  13       36.78       42.73     23.37 o 
 -13   5  13      121.37       82.39     30.42 o 
 -12   5  13      161.12      122.87     32.15 o 
 -11   5  13      343.58      416.58     42.21 o 
 -10   5  13       58.77       44.27     38.37 o 
  -9   5  13      707.03      662.94     52.60 o 
  -8   5  13       14.14       29.47     41.97 o 
  -7   5  13     1126.11     1174.63     73.15 o 
  -6   5  13       94.90      135.75     44.03 o 
  -5   5  13     1392.19     1399.53     88.92 o 
  -4   5  13      358.21      470.39     48.29 o 
  -3   5  13     3065.74     3233.36    130.87 o 
  -2   5  13      791.76      823.35     59.48 o 
  -1   5  13     6373.35     6377.01    172.85 o 
   0   5  13     1843.68     1796.47     88.62 o 
   1   5  13     6273.20     6304.85    161.72 o 
   2   5  13     2186.32     2162.15     76.29 o 
   3   5  13     3357.18     3493.43     87.62 o 
   4   5  13     3008.13     3021.70     85.41 o 
   5   5  13     1564.51     1527.98     52.09 o 
   6   5  13     1303.37     1245.29     64.91 o 
   7   5  13     1504.96     1447.48     75.88 o 
   8   5  13      147.80      100.30     15.21 o 
   9   5  13      898.28     1004.50     75.30 o 
  10   5  13       24.36       31.39     32.89 o 
  11   5  13      550.69      573.82     86.90 o 
 -12   6  13       19.51       29.68     25.31 o 
 -11   6  13      153.85      143.62     30.98 o 
 -10   6  13       68.96       64.82     28.55 o 
  -9   6  13      192.89      179.74     39.09 o 
  -8   6  13      468.74      535.66     49.32 o 
  -7   6  13      732.71      739.82     62.25 o 
  -6   6  13      502.99      492.31     45.82 o 
  -5   6  13     1185.94     1291.13     73.54 o 
  -4   6  13     1243.65     1231.84     60.35 o 
  -3   6  13     1852.64     1946.77    101.90 o 
  -2   6  13      183.11      169.59     37.18 o 
  -1   6  13      797.55      799.39     62.53 o 
   0   6  13      297.80      293.01     38.78 o 
   1   6  13      127.88      128.58     33.01 o 
   2   6  13        6.32       13.10     25.83 o 
   3   6  13        0.37        6.14     22.21 o 
   4   6  13      148.60      115.12     27.69 o 
   5   6  13        0.46       -0.72     19.81 o 
   6   6  13       35.03       23.61     22.28 o 
   7   6  13       82.94       94.88     14.76 o 
   8   6  13      195.84      157.97     33.41 o 
   9   6  13      374.63      378.87     53.97 o 
  10   6  13        1.37       -0.36     26.52 o 
  11   6  13      712.91      777.73     56.48 o 
 -12   7  13      130.51       84.17     33.68 o 
 -11   7  13      422.52      407.20     41.43 o 
 -10   7  13        1.46       17.13     22.81 o 
  -9   7  13      444.28      375.07     61.40 o 
  -8   7  13       36.22       62.70     31.54 o 
  -7   7  13     1832.68     1635.40     79.56 o 
  -6   7  13        5.51        7.62     24.06 o 
  -5   7  13      942.12      899.91     61.97 o 
  -4   7  13       19.42       43.82     27.02 o 
  -3   7  13      310.04      345.31     40.34 o 
  -2   7  13     1116.34     1148.64     73.17 o 
  -1   7  13      636.26      667.46     56.76 o 
   0   7  13      816.74      855.39     51.25 o 
   1   7  13      105.98       88.22     30.50 o 
   2   7  13       28.01       49.79     25.14 o 
   3   7  13      191.48      181.86     34.82 o 
   4   7  13        7.66       35.38     27.54 o 
   5   7  13      276.25      219.11     55.84 o 
   6   7  13        1.13       14.84     24.61 o 
   7   7  13        1.52      -10.29     10.45 o 
   8   7  13       80.09       65.23     28.52 o 
   9   7  13       32.77       30.90     25.49 o 
  10   7  13        6.88       13.87     24.69 o 
  11   7  13        0.60        3.12     27.01 o 
 -12   8  13      159.75      207.19     27.51 o 
 -11   8  13        8.67       15.32     25.81 o 
 -10   8  13      856.96      806.37     44.25 o 
  -9   8  13       99.00       81.51     29.51 o 
  -8   8  13     2631.27     2500.69    171.04 o 
  -7   8  13      707.43      681.69     45.47 o 
  -6   8  13     1759.65     1703.15     83.61 o 
  -5   8  13      486.04      451.92     43.08 o 
  -4   8  13     1444.96     1358.19     66.32 o 
  -3   8  13      321.42      337.68     50.74 o 
  -2   8  13     1456.80     1494.75     62.23 o 
  -1   8  13      503.94      490.82     53.93 o 
   0   8  13     1874.22     1874.72     68.51 o 
   1   8  13        5.00       19.39     22.51 o 
   2   8  13      935.56      979.89     44.85 o 
   3   8  13       13.83       18.54     23.24 o 
   4   8  13       39.34       44.22     25.45 o 
   5   8  13      654.86      666.10     43.71 o 
   6   8  13      264.51      296.74     41.93 o 
   7   8  13      586.28      629.99     57.60 o 
   8   8  13      274.94      295.81     46.32 o 
   9   8  13      363.52      369.64     46.20 o 
  10   8  13        0.37       -2.52     20.74 o 
 -11   9  13        1.03       -0.89     20.21 o 
 -10   9  13      166.31      179.36     34.40 o 
  -9   9  13      158.55      182.23     30.92 o 
  -8   9  13      222.98      208.77     40.56 o 
  -7   9  13     1180.58     1194.19     84.03 o 
  -6   9  13      344.99      405.20     47.73 o 
  -5   9  13     1354.25     1411.93    106.52 o 
  -4   9  13      363.86      405.59     48.19 o 
  -3   9  13      556.92      551.20     40.84 o 
  -2   9  13      779.73      804.01     63.77 o 
  -1   9  13        6.03       20.67     26.63 o 
   0   9  13     1938.26     2074.69     62.56 o 
   1   9  13     1254.86     1353.12     59.59 o 
   2   9  13     2110.95     2240.75     68.01 o 
   3   9  13     2065.60     2093.95     69.67 o 
   4   9  13     1324.64     1369.86     55.16 o 
   5   9  13      915.33      911.95     47.28 o 
   6   9  13     1122.19     1159.53     50.08 o 
   7   9  13      233.34      235.80     31.54 o 
   8   9  13      637.62      718.29     61.81 o 
   9   9  13      109.18      115.62     30.56 o 
  10   9  13      162.29      209.20     33.39 o 
 -11  10  13       57.44       48.74     29.06 o 
 -10  10  13       51.31       26.44     23.39 o 
  -9  10  13       95.72       80.84     24.11 o 
  -8  10  13       33.48       54.67     38.26 o 
  -7  10  13      254.26      221.13     28.80 o 
  -6  10  13      421.06      421.52     36.65 o 
  -5  10  13      332.40      347.76     53.66 o 
  -4  10  13      577.84      566.69     48.98 o 
  -3  10  13       21.05       -0.73     18.27 o 
  -2  10  13      505.46      554.67     46.67 o 
  -1  10  13      159.92      156.98     27.20 o 
   0  10  13       27.77       35.47     24.98 o 
   1  10  13       83.25       69.47     23.49 o 
   2  10  13       46.12       32.92     24.75 o 
   3  10  13        3.25       15.33     27.96 o 
   4  10  13      106.92       95.36     28.67 o 
   5  10  13       25.08       23.40     24.03 o 
   6  10  13       49.78       46.95     25.48 o 
   7  10  13        2.73      -12.75     20.83 o 
   8  10  13      278.70      294.10     35.41 o 
   9  10  13        0.47       18.79     30.34 o 
  10  10  13      205.88      200.81     47.00 o 
 -10  11  13       97.32       79.75     23.92 o 
  -9  11  13        0.55       24.61     16.28 o 
  -8  11  13      501.80      440.38     47.46 o 
  -7  11  13      262.98      249.05     26.86 o 
  -6  11  13     1416.37     1316.04     75.40 o 
  -5  11  13      163.49      145.97     43.94 o 
  -4  11  13      462.81      489.95     36.40 o 
  -3  11  13      463.85      449.26     32.77 o 
  -2  11  13      335.53      358.20     33.79 o 
  -1  11  13      509.75      495.11     51.94 o 
   0  11  13      222.62      182.92     27.94 o 
   1  11  13      798.47      800.56     46.87 o 
   2  11  13      168.51      164.24     33.92 o 
   3  11  13      780.74      775.28     44.20 o 
   4  11  13      346.56      330.52     40.05 o 
   5  11  13      873.65      937.62     45.59 o 
   6  11  13      142.64      191.97     29.64 o 
   7  11  13      130.47      141.25     31.59 o 
   8  11  13       72.09       84.64     26.99 o 
   9  11  13       95.15      116.08     30.79 o 
 -10  12  13       40.58       79.20     81.58 o 
  -9  12  13     1130.35     1099.18     82.93 o 
  -8  12  13      316.88      307.64     47.28 o 
  -7  12  13     1217.66     1007.70     85.52 o 
  -6  12  13      668.57      613.66     55.39 o 
  -5  12  13      525.53      530.71     39.28 o 
  -4  12  13      415.75      382.78     28.88 o 
  -3  12  13      751.59      678.49     48.39 o 
  -2  12  13      441.39      458.70     32.58 o 
  -1  12  13      914.58      899.35     52.08 o 
   0  12  13      179.69      188.92     35.93 o 
   1  12  13      839.40      854.78     48.56 o 
   2  12  13        0.06       17.42     28.52 o 
   3  12  13      445.49      461.46     38.06 o 
   4  12  13      171.77      192.36     33.66 o 
   5  12  13        5.34        5.41     21.69 o 
   6  12  13      384.76      354.53     37.30 o 
   7  12  13      133.05      102.80     23.48 o 
   8  12  13      247.27      256.12     36.08 o 
  -9  13  13       41.07       18.97     69.46 o 
  -8  13  13      587.56      500.92     43.62 o 
  -7  13  13       16.73       11.02     18.44 o 
  -6  13  13     1057.95      946.18     47.56 o 
  -5  13  13       31.84       46.94     32.49 o 
  -4  13  13      614.29      594.76     34.28 o 
  -3  13  13       73.20       55.11     34.41 o 
  -2  13  13      172.03      150.69     36.17 o 
  -1  13  13      366.94      454.26     45.47 o 
   0  13  13      138.97      211.01     37.12 o 
   1  13  13      853.16      955.63     60.45 o 
   2  13  13      387.20      423.92     46.28 o 
   3  13  13     1070.13     1131.70     65.35 o 
   4  13  13      731.99      757.71     47.19 o 
   5  13  13      360.39      391.40     19.48 o 
   6  13  13       71.95       54.46     26.47 o 
   7  13  13      283.92      293.71     27.45 o 
   8  13  13       39.58       25.37     22.13 o 
  -8  14  13       52.28       80.13     55.63 o 
  -7  14  13        0.30       -9.33     14.81 o 
  -6  14  13       15.49        6.57     15.59 o 
  -5  14  13       16.44        7.33     28.49 o 
  -4  14  13        0.39       -8.62     22.02 o 
  -3  14  13       68.79       85.21     32.77 o 
  -2  14  13       20.81       11.87     22.37 o 
  -1  14  13        0.05        4.04     23.59 o 
   0  14  13       23.89       23.58     22.81 o 
   1  14  13       35.16        8.56     20.55 o 
   2  14  13        1.39        5.70     24.28 o 
   3  14  13      108.08      117.72     18.73 o 
   4  14  13      146.11      160.49     21.13 o 
   5  14  13      180.89      157.52     29.91 o 
   6  14  13      207.92      169.02     25.18 o 
   7  14  13       58.79       55.51     19.73 o 
  -7  15  13      268.50      274.46     50.64 o 
  -6  15  13       75.82       73.72     50.40 o 
  -5  15  13      361.69      341.86     53.09 o 
  -4  15  13      494.11      504.66     38.87 o 
  -3  15  13       45.27       67.74     28.15 o 
  -2  15  13     1010.45     1119.35    117.94 o 
  -1  15  13        7.59       29.56     24.18 o 
   0  15  13     1377.48     1391.07     60.54 o 
   1  15  13        0.04        6.87     19.81 o 
   2  15  13      911.38      940.76     64.82 o 
   3  15  13       35.37       28.53     26.64 o 
   4  15  13      744.79      823.88     38.79 o 
   5  15  13       74.33       75.70     24.86 o 
   6  15  13      954.84      846.86     52.88 o 
  -6  16  13      155.65      146.58     76.81 o 
  -5  16  13       78.21       61.81     38.03 o 
  -4  16  13       49.61       54.02     25.92 o 
  -3  16  13      138.72      123.46     30.16 o 
  -2  16  13      107.41      120.91     28.14 o 
  -1  16  13       74.58       42.74     29.35 o 
   0  16  13      295.51      354.83     34.53 o 
   1  16  13       29.19       34.20     22.49 o 
   2  16  13      183.82      154.84     34.88 o 
   3  16  13        2.84        8.29     20.40 o 
   4  16  13       59.81       70.35     24.85 o 
  -3  17  13       76.63       76.23     25.27 o 
  -2  17  13       11.97        9.28     23.90 o 
  -1  17  13       32.23       23.05     21.48 o 
   0  17  13        9.55       14.82     18.53 o 
   1  17  13        7.12       13.84     19.69 o 
   2  17  13      268.64      351.18     31.18 o 
 -12   0  14       19.92        4.42     41.45 o 
 -10   0  14      906.05      770.53     85.36 o 
  -8   0  14      464.14      438.39     80.68 o 
  -6   0  14      619.80      556.64     88.95 o 
  -4   0  14        0.35      -19.07     58.64 o 
  -2   0  14      816.96      768.46     77.83 o 
   0   0  14      869.11      948.83    157.53 o 
   2   0  14      750.97      740.82     73.87 o 
   4   0  14      193.37      149.35     66.62 o 
   6   0  14      312.78      369.92     47.92 o 
   8   0  14      191.86      200.08     30.24 o 
  10   0  14      503.89      386.68    145.73 o 
 -12   1  14       70.24       51.83     40.92 o 
 -11   1  14       19.20       20.52     31.73 o 
 -10   1  14      524.54      467.09     53.67 o 
  -9   1  14      106.14      100.93     61.20 o 
  -8   1  14     1115.29     1113.06    127.49 o 
  -7   1  14      145.92      153.26     47.06 o 
  -6   1  14      988.11     1024.16     65.78 o 
  -5   1  14       91.56       68.18     40.69 o 
  -4   1  14      363.04      340.91     47.21 o 
  -3   1  14       69.76       47.45     41.80 o 
  -2   1  14      661.06      745.01     69.90 o 
  -1   1  14        7.98       36.88     34.03 o 
   0   1  14      150.95      128.20     37.56 o 
   1   1  14       26.97       60.03     36.95 o 
   2   1  14       27.51       34.86     36.52 o 
   3   1  14     1566.12     1722.47     72.68 o 
   4   1  14      666.28      670.31     50.16 o 
   5   1  14     1094.75     1151.51     48.77 o 
   6   1  14      949.77      987.04     37.82 o 
   7   1  14      131.59      130.09     21.94 o 
   8   1  14      909.19      774.95     48.78 o 
   9   1  14      157.81      143.41     20.19 o 
  10   1  14      117.65      134.11     24.06 o 
  11   1  14      261.19      205.60     43.79 o 
 -12   2  14      445.22      515.70     64.28 o 
 -11   2  14      452.25      497.63     52.95 o 
 -10   2  14     1545.21     1646.29     98.84 o 
  -9   2  14     1050.89     1169.73     75.50 o 
  -8   2  14     2407.97     2496.10    107.28 o 
  -7   2  14     1115.18     1186.01     70.46 o 
  -6   2  14     2786.88     2863.10    111.52 o 
  -5   2  14     2062.96     2154.19     87.11 o 
  -4   2  14     2568.16     2563.67    113.98 o 
  -3   2  14     2587.05     2655.38    129.23 o 
  -2   2  14     2757.06     2778.50     97.03 o 
  -1   2  14     4683.24     4853.54    171.84 o 
   0   2  14     1380.40     1367.75     89.88 o 
   1   2  14     4793.80     4949.74    140.87 o 
   2   2  14     4240.47     4379.27    120.05 o 
   3   2  14     1467.25     1560.10     85.68 o 
   4   2  14     1103.48     1180.13     66.57 o 
   5   2  14      242.82      301.70     39.27 o 
   6   2  14      403.35      426.39     29.81 o 
   7   2  14        2.89       11.70     16.77 o 
   8   2  14       17.10        9.27     21.45 o 
   9   2  14       21.82        7.87     15.19 o 
  10   2  14      166.30      133.55     25.24 o 
  11   2  14       64.79       48.34     19.09 o 
 -12   3  14       17.87       30.35     43.87 o 
 -11   3  14      232.13      272.29     54.81 o 
 -10   3  14       31.16       28.23     33.97 o 
  -9   3  14      641.96      633.33     66.17 o 
  -8   3  14        0.09      -11.89     28.94 o 
  -7   3  14      547.62      543.50     52.64 o 
  -6   3  14       98.05      101.56     38.18 o 
  -5   3  14     1165.60     1061.63     67.20 o 
  -4   3  14       11.66        7.87     28.05 o 
  -3   3  14      261.67      196.03     51.98 o 
  -2   3  14      178.82      197.02     39.75 o 
  -1   3  14      113.22      218.21    100.52 o 
   0   3  14        1.57        3.33     23.21 o 
   1   3  14        1.18       -4.22     29.07 o 
   2   3  14      142.53      188.14     37.56 o 
   3   3  14      248.79      256.11     39.28 o 
   4   3  14     1087.49     1153.65     52.45 o 
   5   3  14      163.45      169.80     34.41 o 
   6   3  14      373.37      308.82     46.80 o 
   7   3  14      112.19      115.74     18.01 o 
   8   3  14       97.17       77.94     15.54 o 
   9   3  14      382.50      312.26     44.83 o 
  10   3  14       73.15       51.13     32.61 o 
  11   3  14       87.63       31.08     21.84 o 
 -12   4  14       93.15       96.19     37.39 o 
 -11   4  14      295.36      239.26     47.12 o 
 -10   4  14       77.57       58.84     52.25 o 
  -9   4  14      721.23      702.04     59.96 o 
  -8   4  14      106.51      131.96     41.54 o 
  -7   4  14      261.53      207.81     55.29 o 
  -6   4  14     1023.35     1050.74     67.42 o 
  -5   4  14        8.24       -2.36     31.32 o 
  -4   4  14     1444.91     1700.82     92.54 o 
  -3   4  14       39.03       37.01     32.01 o 
  -2   4  14     1313.61     1332.48     74.33 o 
  -1   4  14       48.98       52.63     36.16 o 
   0   4  14     1654.23     1689.44     70.97 o 
   1   4  14        2.61        7.58     27.02 o 
   2   4  14     1852.34     1795.86    104.20 o 
   3   4  14      221.16      157.36     31.96 o 
   4   4  14     2287.42     2287.92     70.51 o 
   5   4  14      139.03      117.94     26.93 o 
   6   4  14      765.08      798.88     50.62 o 
   7   4  14      212.92      184.64     25.07 o 
   8   4  14      261.84      256.65     19.84 o 
   9   4  14      240.65      189.66     52.99 o 
  10   4  14        1.71      -17.97     21.44 o 
  11   4  14      260.14      277.31     34.85 o 
 -12   5  14      117.20      110.28     51.69 o 
 -11   5  14      109.70       98.00     35.88 o 
 -10   5  14        3.27        3.79     26.62 o 
  -9   5  14      513.17      475.02     74.60 o 
  -8   5  14       63.90       80.86     36.74 o 
  -7   5  14      502.81      555.70     68.36 o 
  -6   5  14       64.59       74.69     35.77 o 
  -5   5  14      162.01      171.77     46.93 o 
  -4   5  14       46.84       83.70     35.57 o 
  -3   5  14        1.01       18.47     35.19 o 
  -2   5  14      364.61      427.23     52.43 o 
  -1   5  14      401.93      441.94     51.85 o 
   0   5  14      681.39      773.99     70.16 o 
   1   5  14        2.31       24.10     39.08 o 
   2   5  14      949.87     1045.48     59.76 o 
   3   5  14      411.19      455.50     41.01 o 
   4   5  14      879.90      927.16     50.25 o 
   5   5  14      444.97      459.00     46.82 o 
   6   5  14      274.95      293.90     41.01 o 
   7   5  14     1059.93      947.44     77.20 o 
   8   5  14       24.96       31.05     12.26 o 
   9   5  14      486.71      541.63     74.31 o 
  10   5  14       65.58       42.19     23.85 o 
 -12   6  14        6.62       40.41     32.33 o 
 -11   6  14      716.67      754.34     71.78 o 
 -10   6  14       87.17      111.10     34.40 o 
  -9   6  14      680.20      667.88     55.97 o 
  -8   6  14      187.07      192.71     49.06 o 
  -7   6  14     1214.91     1245.82     62.21 o 
  -6   6  14       40.29       67.66     56.78 o 
  -5   6  14     1554.03     1694.29     76.98 o 
  -4   6  14      784.21      796.91     70.45 o 
  -3   6  14     1956.63     2030.82     76.99 o 
  -2   6  14     1144.26     1245.15     65.17 o 
  -1   6  14     2728.53     2727.18    113.26 o 
   0   6  14     3252.84     3491.75    113.87 o 
   1   6  14     1551.70     1648.54     80.92 o 
   2   6  14     1745.58     1855.40     68.35 o 
   3   6  14     1305.24     1409.43     60.53 o 
   4   6  14      460.41      529.24     38.92 o 
   5   6  14      498.75      525.51     41.32 o 
   6   6  14       33.52       20.97     22.67 o 
   7   6  14       67.72       99.72     15.76 o 
   8   6  14        0.16        0.04     20.33 o 
   9   6  14      161.26      154.36     51.16 o 
  10   6  14        1.23       15.08     22.54 o 
 -11   7  14        5.37       33.23     27.86 o 
 -10   7  14      153.00      125.23     48.55 o 
  -9   7  14       20.69       35.05     28.45 o 
  -8   7  14      172.72      137.24     32.78 o 
  -7   7  14      175.87      137.49     42.92 o 
  -6   7  14       80.61       44.41     28.38 o 
  -5   7  14        7.72        3.21     23.52 o 
  -4   7  14      201.14      142.14     34.98 o 
  -3   7  14        7.85       -3.13     21.71 o 
  -2   7  14       59.91       23.79     36.41 o 
  -1   7  14      352.03      338.35     41.03 o 
   0   7  14       12.94       15.41     27.62 o 
   1   7  14       10.33       15.41     25.92 o 
   2   7  14       34.99       39.05     24.55 o 
   3   7  14      238.24      249.54     31.83 o 
   4   7  14      152.98      112.60     40.19 o 
   5   7  14      113.99       99.53     40.91 o 
   6   7  14       28.16       25.57     27.67 o 
   7   7  14        3.66        1.55     24.87 o 
   8   7  14       32.95        4.93     24.76 o 
   9   7  14       21.94       53.66     37.46 o 
  10   7  14        7.26       28.60     33.76 o 
 -11   8  14      136.62      120.45     30.50 o 
 -10   8  14       26.04       21.23     22.69 o 
  -9   8  14      274.50      260.72     50.08 o 
  -8   8  14       41.46       13.32     23.43 o 
  -7   8  14      983.29      993.58     70.91 o 
  -6   8  14        0.57       -6.97     21.49 o 
  -5   8  14     3781.76     3625.49    170.21 o 
  -4   8  14      143.43      149.30     34.76 o 
  -3   8  14     4777.69     4769.61    196.46 o 
  -2   8  14       26.09       42.40     30.51 o 
  -1   8  14     3526.05     3407.59    128.29 o 
   0   8  14       71.17       49.46     25.99 o 
   1   8  14     1737.39     1785.92     63.84 o 
   2   8  14       69.54       47.45     33.35 o 
   3   8  14     2635.17     2673.66    101.44 o 
   4   8  14      159.06      180.82     41.68 o 
   5   8  14     2257.40     2433.67     85.59 o 
   6   8  14       34.28       43.46     39.28 o 
   7   8  14      976.94     1025.74     61.98 o 
   8   8  14      128.85      128.96     32.13 o 
   9   8  14       18.23       16.54     26.24 o 
 -10   9  14        2.44        2.90     20.32 o 
  -9   9  14       30.57       32.31     36.04 o 
  -8   9  14       90.98       74.40     24.54 o 
  -7   9  14        1.96      -15.30     21.45 o 
  -6   9  14        6.69       -2.10     27.17 o 
  -5   9  14        4.39       20.57     29.08 o 
  -4   9  14       45.91       84.75     45.65 o 
  -3   9  14       92.34       93.06     41.12 o 
  -2   9  14      795.10      799.11     58.35 o 
  -1   9  14       79.15      116.52     37.15 o 
   0   9  14      683.54      763.49     45.46 o 
   1   9  14      222.86      215.87     40.86 o 
   2   9  14        7.77       15.90     29.76 o 
   3   9  14      344.22      387.38     39.93 o 
   4   9  14       61.67       61.10     33.72 o 
   5   9  14      137.37      143.39     30.57 o 
   6   9  14      157.41      164.20     35.82 o 
   7   9  14      156.60      165.23     32.62 o 
   8   9  14      160.28      198.02     34.67 o 
   9   9  14      139.31      112.94     41.39 o 
 -10  10  14       66.55       29.08     22.46 o 
  -9  10  14       37.34       21.99     21.83 o 
  -8  10  14      273.57      311.75     39.41 o 
  -7  10  14        8.14       16.87     20.83 o 
  -6  10  14      402.15      442.59     50.44 o 
  -5  10  14        0.12       -1.71     20.84 o 
  -4  10  14     1348.92     1240.75     76.52 o 
  -3  10  14       68.96       82.34     34.94 o 
  -2  10  14     1528.38     1634.87     76.49 o 
  -1  10  14      677.11      835.33     48.82 o 
   0  10  14      175.65      208.49     42.62 o 
   1  10  14      880.66      955.86     50.20 o 
   2  10  14      468.43      520.89     46.57 o 
   3  10  14      114.70      151.04     34.55 o 
   4  10  14      269.36      310.51     35.76 o 
   5  10  14       64.06       43.90     32.72 o 
   6  10  14      177.58      205.31     31.45 o 
   7  10  14       62.01       41.37     23.57 o 
   8  10  14       15.93       25.20     26.48 o 
  -9  11  14       44.84       53.94     21.74 o 
  -8  11  14       99.04       92.64     30.34 o 
  -7  11  14        9.44        7.93     19.87 o 
  -6  11  14      180.34      156.53     26.71 o 
  -5  11  14        2.26        0.55     21.77 o 
  -4  11  14      109.57       61.40     24.74 o 
  -3  11  14      171.64      169.57     33.39 o 
  -2  11  14       41.41       33.15     22.24 o 
  -1  11  14       14.14        8.36     21.39 o 
   0  11  14      286.08      249.70     36.72 o 
   1  11  14       16.03       50.56     28.62 o 
   2  11  14      103.22      113.92     30.95 o 
   3  11  14       43.37       17.03     26.24 o 
   4  11  14       68.58       64.12     27.08 o 
   5  11  14       57.93       51.00     27.58 o 
   6  11  14       94.17       54.63     27.82 o 
   7  11  14       11.80       20.35     24.60 o 
   8  11  14      184.32      158.51     28.43 o 
  -9  12  14        2.07       10.94     17.43 o 
  -8  12  14      378.20      515.93    108.67 o 
  -7  12  14        5.06       31.33     19.82 o 
  -6  12  14     1508.29     1518.40     84.34 o 
  -5  12  14       90.72      110.99     33.47 o 
  -4  12  14     2714.26     2705.50    133.55 o 
  -3  12  14      265.48      284.36     38.69 o 
  -2  12  14     2020.54     2031.93     85.34 o 
  -1  12  14      757.78      690.49     46.94 o 
   0  12  14     1262.19     1303.51     82.54 o 
   1  12  14      462.12      514.03     43.14 o 
   2  12  14     1053.25     1073.95     56.95 o 
   3  12  14      185.42      196.39     34.99 o 
   4  12  14     1321.20     1390.12     62.43 o 
   5  12  14      182.80      166.11     33.04 o 
   6  12  14      718.96      805.93     47.33 o 
   7  12  14       12.52      -17.16     21.73 o 
  -8  13  14       43.24       30.33     24.52 o 
  -7  13  14        1.58      -10.57     16.66 o 
  -6  13  14      168.16      179.18     23.95 o 
  -5  13  14       61.96       42.02     27.71 o 
  -4  13  14       16.35       33.09     20.30 o 
  -3  13  14      376.22      402.97     32.73 o 
  -2  13  14        4.09       24.34     26.92 o 
  -1  13  14      597.02      588.40     93.98 o 
   0  13  14       86.13       71.80     32.70 o 
   1  13  14      118.01       96.08     35.39 o 
   2  13  14      125.77      113.60     29.30 o 
   3  13  14        6.86       -0.60     24.48 o 
   4  13  14      177.65      266.37     36.98 o 
   5  13  14        0.49       -4.09     42.21 o 
   6  13  14      111.20      141.36     29.26 o 
  -7  14  14       12.77        3.42     13.80 o 
  -6  14  14       63.66       51.37     17.01 o 
  -5  14  14      125.56      100.35     36.80 o 
  -4  14  14       79.98       54.35     29.74 o 
  -3  14  14      132.25      134.32     35.35 o 
  -2  14  14       28.64       61.11     29.80 o 
  -1  14  14       52.65       70.38     31.38 o 
   0  14  14        3.70       15.34     30.42 o 
   1  14  14        0.02        0.49     20.86 o 
   2  14  14       27.96       41.41     27.57 o 
   3  14  14        2.42       12.53     22.92 o 
   4  14  14       24.19       23.45     23.36 o 
   5  14  14       80.22       52.00     27.67 o 
  -5  15  14       61.91       56.48     40.54 o 
  -4  15  14       45.25       37.07     33.34 o 
  -3  15  14       35.68       46.84     27.22 o 
  -2  15  14       94.43      124.37     34.74 o 
  -1  15  14       64.89       38.58     27.72 o 
   0  15  14        4.11       33.54     28.70 o 
   1  15  14       91.63       79.33     34.69 o 
   2  15  14       75.73       60.69     28.02 o 
   3  15  14      240.38      272.34     38.64 o 
   4  15  14       39.75       15.80     22.73 o 
  -3  16  14      662.61      630.80     49.94 o 
  -2  16  14      364.21      351.88     36.73 o 
  -1  16  14      429.64      454.43     45.49 o 
   0  16  14      369.99      431.78     42.14 o 
   1  16  14      250.60      306.94     41.46 o 
   2  16  14      152.63      144.90     36.73 o 
 -11   0  15      139.47       47.06     50.05 o 
  -9   0  15        2.54       -0.61     56.47 o 
  -7   0  15      179.48      174.87     62.30 o 
  -5   0  15      214.30      215.47     72.02 o 
  -3   0  15      421.68      264.88    118.57 o 
  -1   0  15       81.03       63.18     49.58 o 
   1   0  15        2.63       37.96     45.54 o 
   3   0  15       21.65       14.35     40.08 o 
   5   0  15       84.20       74.13     30.56 o 
   7   0  15      351.51      344.23     33.73 o 
   9   0  15       89.07       58.58     21.52 o 
 -11   1  15       12.62        7.68     37.95 o 
 -10   1  15      491.01      509.82     53.19 o 
  -9   1  15        0.53        9.73     30.76 o 
  -8   1  15     1394.01     1367.14     91.31 o 
  -7   1  15      101.86       75.17     41.88 o 
  -6   1  15     2077.98     2037.90    100.35 o 
  -5   1  15      432.70      520.54     55.39 o 
  -4   1  15      449.09      439.67     64.42 o 
  -3   1  15     2197.68     2175.71     99.19 o 
  -2   1  15     1135.05     1165.72     86.14 o 
  -1   1  15      599.23      529.58     67.00 o 
   0   1  15     1170.33     1244.73     69.27 o 
   1   1  15      561.79      655.47    112.66 o 
   2   1  15      555.65      543.88     57.55 o 
   3   1  15       91.85       89.94     39.49 o 
   4   1  15      198.81      201.09     42.81 o 
   5   1  15      209.67      233.55     31.03 o 
   6   1  15        1.28       -4.23     15.64 o 
   7   1  15        1.52       -4.54     16.25 o 
   8   1  15       93.97      110.95     22.78 o 
   9   1  15      175.55      183.74     22.38 o 
  10   1  15        3.04       16.39     13.85 o 
 -11   2  15       46.82       46.06     37.50 o 
 -10   2  15       35.09       13.36     36.36 o 
  -9   2  15      320.98      413.39     64.70 o 
  -8   2  15      198.52      241.23     49.91 o 
  -7   2  15      951.43     1044.63     79.29 o 
  -6   2  15      772.40      948.36     68.35 o 
  -5   2  15     1385.34     1599.90     90.33 o 
  -4   2  15     1282.94     1426.07     86.61 o 
  -3   2  15     2136.96     2321.01    106.58 o 
  -2   2  15     1455.86     1539.65    113.08 o 
  -1   2  15     3353.77     3353.17    114.08 o 
   0   2  15     1028.66     1139.61     83.56 o 
   1   2  15     1814.83     1915.96     91.03 o 
   2   2  15     1360.53     1400.47     86.12 o 
   3   2  15      347.71      340.58     58.35 o 
   4   2  15     1625.25     1742.48     80.36 o 
   5   2  15      918.54      979.68     55.93 o 
   6   2  15      810.26      820.33     34.87 o 
   7   2  15      400.02      394.18     26.85 o 
   8   2  15      343.28      356.47     36.38 o 
   9   2  15      100.06       92.96     17.90 o 
  10   2  15        1.37       23.05     34.55 o 
 -11   3  15       10.08       -1.90     28.58 o 
 -10   3  15        1.00        2.71     39.61 o 
  -9   3  15      229.56      263.45     53.44 o 
  -8   3  15        4.24       16.05     33.11 o 
  -7   3  15      906.88      905.40     63.61 o 
  -6   3  15      260.44      213.83     44.97 o 
  -5   3  15      441.03      513.34     55.18 o 
  -4   3  15       15.40       20.91     31.42 o 
  -3   3  15      410.93      439.08     55.21 o 
  -2   3  15       92.82      105.54     43.81 o 
  -1   3  15      385.02      367.81     57.84 o 
   0   3  15       11.99       16.79     38.26 o 
   1   3  15      598.00      601.68     59.09 o 
   2   3  15        5.61        3.61     30.28 o 
   3   3  15      783.75      790.21     56.20 o 
   4   3  15      265.83      260.65     36.04 o 
   5   3  15       66.93       61.76     29.14 o 
   6   3  15      515.16      467.50     68.75 o 
   7   3  15       39.78       28.06     17.63 o 
   8   3  15      184.09      176.29     26.29 o 
   9   3  15       29.82       19.36     22.69 o 
  10   3  15      203.43      229.92     42.53 o 
 -11   4  15        1.33       12.49     33.05 o 
 -10   4  15        6.14       24.28     32.16 o 
  -9   4  15        1.72       14.07     40.74 o 
  -8   4  15      116.35      116.60     40.56 o 
  -7   4  15       35.83       31.18     36.90 o 
  -6   4  15      293.07      244.47     51.22 o 
  -5   4  15       50.63       32.42     33.58 o 
  -4   4  15      353.17      339.44     55.42 o 
  -3   4  15      175.61      158.27     40.98 o 
  -2   4  15        3.46       -9.79     27.40 o 
  -1   4  15      560.36      723.92    102.08 o 
   0   4  15       17.97        5.47     27.21 o 
   1   4  15      963.39      948.31     66.07 o 
   2   4  15      268.50      266.21     41.95 o 
   3   4  15      778.67      759.59     69.40 o 
   4   4  15        0.92       -1.65     23.21 o 
   5   4  15      480.50      492.20     41.97 o 
   6   4  15      231.82      211.76     33.54 o 
   7   4  15      928.28      865.47     49.23 o 
   8   4  15       82.18       69.26     14.62 o 
   9   4  15      352.17      387.10     79.77 o 
  10   4  15       10.96        3.25     19.64 o 
 -11   5  15      225.51      192.02     55.60 o 
 -10   5  15      123.58      138.25     46.07 o 
  -9   5  15     1263.75     1342.53     77.70 o 
  -8   5  15       87.39       91.24     50.78 o 
  -7   5  15     1987.48     1965.24     82.75 o 
  -6   5  15      356.32      363.85     46.57 o 
  -5   5  15      914.46      916.27     59.02 o 
  -4   5  15      887.28      884.18    125.59 o 
  -3   5  15      804.94      839.07     65.89 o 
  -2   5  15     1714.09     1616.86     96.11 o 
  -1   5  15      558.34      492.52     52.69 o 
   0   5  15      298.47      347.21     45.73 o 
   1   5  15      107.91      108.19     41.17 o 
   2   5  15       33.96       59.30     45.98 o 
   3   5  15       11.75       37.23     29.52 o 
   4   5  15       62.93       69.76     33.63 o 
   5   5  15        9.51        9.51     25.39 o 
   6   5  15       14.74      -14.84     32.32 o 
   7   5  15       48.87       44.26     16.07 o 
   8   5  15        0.79       16.80     11.78 o 
   9   5  15       66.52       58.49     29.91 o 
 -11   6  15      302.15      233.87     40.36 o 
 -10   6  15      101.58       78.71     33.22 o 
  -9   6  15      106.98       90.63     44.03 o 
  -8   6  15      615.63      615.07     50.55 o 
  -7   6  15       15.83       41.11     42.07 o 
  -6   6  15      753.00      795.84     55.39 o 
  -5   6  15      293.92      290.36     48.32 o 
  -4   6  15     1008.81      965.39     58.99 o 
  -3   6  15       24.17       69.88     39.26 o 
  -2   6  15      927.70      992.79     72.05 o 
  -1   6  15       25.74       33.48     32.83 o 
   0   6  15     1183.49     1244.28     65.67 o 
   1   6  15       13.50       28.48     38.70 o 
   2   6  15     1046.15     1122.74     61.22 o 
   3   6  15      803.93      842.18     57.27 o 
   4   6  15      633.30      727.26     46.40 o 
   5   6  15     1607.47     1771.49     76.00 o 
   6   6  15      351.27      352.63     40.28 o 
   7   6  15      866.17      898.31     57.79 o 
   8   6  15       94.59      105.12     39.46 o 
   9   6  15       24.17       23.78     26.23 o 
 -10   7  15        0.22        8.10     22.85 o 
  -9   7  15        4.58        4.21     23.21 o 
  -8   7  15        2.56       22.38     33.17 o 
  -7   7  15       20.11       43.79     29.52 o 
  -6   7  15       30.88       44.27     37.04 o 
  -5   7  15        4.95        0.96     24.35 o 
  -4   7  15        0.05       -8.53     31.57 o 
  -3   7  15       43.84       55.88     33.22 o 
  -2   7  15       12.86       -6.26     30.51 o 
  -1   7  15      256.42      347.49     91.73 o 
   0   7  15        0.05       -5.85     33.85 o 
   1   7  15      921.61      865.80     53.76 o 
   2   7  15      158.06      166.43     33.86 o 
   3   7  15      498.16      512.29     40.26 o 
   4   7  15       71.28       88.82     33.80 o 
   5   7  15      884.74      949.43     53.11 o 
   6   7  15        4.20       16.56     26.78 o 
   7   7  15      554.09      635.05     49.42 o 
   8   7  15       47.65       39.66     35.00 o 
   9   7  15      155.41      120.22     63.25 o 
 -10   8  15       27.24       24.17     31.37 o 
  -9   8  15      116.08       66.00     28.64 o 
  -8   8  15      123.01      118.90     30.64 o 
  -7   8  15       61.68       61.54     28.99 o 
  -6   8  15      191.06      210.87     35.33 o 
  -5   8  15      248.91      260.98     52.07 o 
  -4   8  15      666.53      669.45     49.33 o 
  -3   8  15        0.31       -9.94     26.18 o 
  -2   8  15     1789.36     1895.43    119.46 o 
  -1   8  15      140.99      133.15     40.23 o 
   0   8  15     2848.31     2943.98     99.96 o 
   1   8  15      175.18      194.91     35.93 o 
   2   8  15     1914.83     2079.64     74.49 o 
   3   8  15       62.52       66.25     35.68 o 
   4   8  15     1020.54     1183.00     57.63 o 
   5   8  15        0.82       23.21     41.99 o 
   6   8  15      995.18     1030.63     70.13 o 
   7   8  15       22.74        9.89     25.07 o 
   8   8  15      789.75      772.62     61.99 o 
  -9   9  15      251.44      193.92     44.04 o 
  -8   9  15      786.01      741.23     51.42 o 
  -7   9  15      195.18      169.69     40.86 o 
  -6   9  15      933.37      911.35     57.53 o 
  -5   9  15      302.82      316.61     49.26 o 
  -4   9  15      546.18      527.35     46.65 o 
  -3   9  15      652.71      658.67    108.32 o 
  -2   9  15      456.36      428.09     44.77 o 
  -1   9  15      352.91      298.22     45.41 o 
   0   9  15       33.25       49.70     27.89 o 
   1   9  15       13.12        3.20     26.64 o 
   2   9  15       14.61        8.71     23.57 o 
   3   9  15       21.44       52.58     35.71 o 
   4   9  15        3.73        7.14     47.86 o 
   5   9  15        7.84       25.31     34.46 o 
   6   9  15       49.65       69.64     35.94 o 
   7   9  15        8.56       -2.26     44.08 o 
   8   9  15       19.93       20.73     28.72 o 
  -9  10  15      272.03      305.08     43.70 o 
  -8  10  15      305.59      280.14     33.04 o 
  -7  10  15       83.86       91.92     27.53 o 
  -6  10  15       52.82       15.47     30.92 o 
  -5  10  15      138.38      125.65     29.95 o 
  -4  10  15        1.27        3.68     35.33 o 
  -3  10  15      106.05      121.35     30.53 o 
  -2  10  15       30.62        1.65     25.47 o 
  -1  10  15      765.90      755.28     44.96 o 
   0  10  15      172.58      147.83     37.95 o 
   1  10  15      616.62      647.40     45.56 o 
   2  10  15       27.62       35.69     34.63 o 
   3  10  15       29.22       40.75     34.53 o 
   4  10  15      632.69      672.50     58.44 o 
   5  10  15      189.59      237.70     61.14 o 
   6  10  15      414.88      489.47     54.10 o 
   7  10  15       77.19       84.86     28.79 o 
  -8  11  15       48.99       35.25     29.92 o 
  -7  11  15       23.28       22.38     21.06 o 
  -6  11  15        8.93        4.59     26.51 o 
  -5  11  15      120.13       84.61     30.12 o 
  -4  11  15        2.96        8.70     21.92 o 
  -3  11  15      189.91      204.22     33.67 o 
  -2  11  15      481.40      498.22     40.31 o 
  -1  11  15      715.88      772.98     50.32 o 
   0  11  15      417.05      454.56     38.01 o 
   1  11  15      157.59      174.30     39.39 o 
   2  11  15      237.75      242.65     45.38 o 
   3  11  15        2.36      -24.42     32.33 o 
   4  11  15      373.56      403.28     44.90 o 
   5  11  15       13.27       17.43     27.27 o 
   6  11  15      627.63      610.34     50.68 o 
   7  11  15       19.68        8.51     25.97 o 
  -7  12  15      429.08      431.60     33.80 o 
  -6  12  15       13.28       18.28     19.73 o 
  -5  12  15      375.89      382.58     43.46 o 
  -4  12  15        0.36        7.32     23.32 o 
  -3  12  15      828.49      889.68     62.60 o 
  -2  12  15       43.64       23.18     28.01 o 
  -1  12  15     1451.66     1549.24     97.04 o 
   0  12  15       31.53       37.75     35.71 o 
   1  12  15     1612.74     1728.47     78.93 o 
   2  12  15      313.32      303.67     69.99 o 
   3  12  15      648.76      705.53     48.19 o 
   4  12  15      278.19      300.66     45.31 o 
   5  12  15      451.42      453.02     40.45 o 
   6  12  15      156.63      135.05     29.67 o 
  -6  13  15       16.05       -5.87     15.62 o 
  -5  13  15      138.51      157.77     36.79 o 
  -4  13  15      133.96      135.23     28.36 o 
  -3  13  15      207.48      266.52     32.55 o 
  -2  13  15      152.49      121.27     39.72 o 
  -1  13  15       99.59      115.23     36.28 o 
   0  13  15        0.44       -6.32     24.79 o 
   1  13  15       51.69       66.51     47.57 o 
   2  13  15       37.76       87.58     38.57 o 
   3  13  15       35.19        3.12     28.49 o 
   4  13  15        1.12       -2.85     25.39 o 
   5  13  15       29.64       14.61     27.24 o 
  -5  14  15       51.31       33.98     20.58 o 
  -4  14  15      114.52       97.32     39.93 o 
  -3  14  15        1.78        5.95     36.89 o 
  -2  14  15        8.64       18.60     32.83 o 
  -1  14  15      107.90       94.70     31.21 o 
   0  14  15       21.79       15.26     30.98 o 
   1  14  15      110.83      117.24     35.47 o 
   2  14  15        0.07       -9.14     47.21 o 
   3  14  15        7.79       29.92     24.51 o 
  -2  15  15      747.78      796.51     58.91 o 
  -1  15  15      107.37      113.35     34.39 o 
   0  15  15      383.50      442.83     41.33 o 
   1  15  15       23.54        5.05     69.37 o 
 -10   0  16      460.56      518.46     80.30 o 
  -8   0  16      103.83       96.85     75.58 o 
  -6   0  16        0.37        2.66     47.58 o 
  -4   0  16       73.04      121.97     59.34 o 
  -2   0  16        0.82       26.67     82.53 o 
   0   0  16      199.29      264.00     66.89 o 
   2   0  16      211.83      378.72     70.05 o 
   4   0  16      369.42      333.95     76.52 o 
   6   0  16      192.15      132.43     43.38 o 
   8   0  16       76.77       88.86     29.33 o 
 -10   1  16        9.04        4.60     38.95 o 
  -9   1  16      190.79      202.80     52.00 o 
  -8   1  16        3.48      -25.45     33.58 o 
  -7   1  16      628.59      627.75     69.97 o 
  -6   1  16        2.66       25.60     33.95 o 
  -5   1  16     2024.76     2100.40    110.80 o 
  -4   1  16       67.15       51.75     39.79 o 
  -3   1  16     3060.27     3149.19    147.32 o 
  -2   1  16       82.72       98.24     41.86 o 
  -1   1  16     1166.38     1234.86     90.75 o 
   0   1  16     1137.61     1110.84    100.66 o 
   1   1  16     1641.68     1701.41     82.69 o 
   2   1  16      196.60      301.88     53.75 o 
   3   1  16     1322.55     1418.51     82.08 o 
   4   1  16        0.28        0.83     31.79 o 
   5   1  16     1113.28     1142.03     53.37 o 
   6   1  16        5.49       11.87     18.03 o 
   7   1  16      610.62      660.67     38.55 o 
   8   1  16       34.65       22.44     20.23 o 
   9   1  16      208.77      154.19     24.88 o 
 -10   2  16       52.36       73.16     50.25 o 
  -9   2  16       18.87        4.26     36.60 o 
  -8   2  16      183.95      149.27     43.71 o 
  -7   2  16       87.22       53.41     36.03 o 
  -6   2  16       15.21       11.52     31.72 o 
  -5   2  16        9.67       -2.62     30.56 o 
  -4   2  16      150.42      229.09     51.35 o 
  -3   2  16       76.80      105.04     46.99 o 
  -2   2  16      571.15      646.44     61.45 o 
  -1   2  16      857.87     1111.84     84.87 o 
   0   2  16      246.26      360.91     64.37 o 
   1   2  16     1132.11     1168.10     82.15 o 
   2   2  16     1015.53     1158.57    110.91 o 
   3   2  16      279.18      339.07     58.95 o 
   4   2  16      177.11      146.84     34.62 o 
   5   2  16      167.71      178.62     39.94 o 
   6   2  16      152.03      153.72     23.21 o 
   7   2  16      336.44      317.64     27.05 o 
   8   2  16      218.53      202.12     26.92 o 
   9   2  16       88.46       42.10     26.37 o 
 -10   3  16        7.74       -1.74     29.83 o 
  -9   3  16       43.66       17.98     45.11 o 
  -8   3  16       24.63        6.32     35.41 o 
  -7   3  16       76.78       58.33     35.38 o 
  -6   3  16      101.00      104.15     46.20 o 
  -5   3  16       18.53        3.45     29.20 o 
  -4   3  16     1168.14     1180.29     81.14 o 
  -3   3  16       38.29       35.93     34.46 o 
  -2   3  16      570.70      627.41     78.61 o 
  -1   3  16       47.92       69.91     47.32 o 
   0   3  16      889.91      958.70     65.28 o 
   1   3  16      235.39      244.38     61.75 o 
   2   3  16      346.85      455.87     58.89 o 
   3   3  16       62.89       70.22     35.73 o 
   4   3  16      350.87      369.97     38.01 o 
   5   3  16       45.59       48.13     28.49 o 
   6   3  16     1081.43     1083.17     44.90 o 
   7   3  16       98.21       87.11     22.86 o 
   8   3  16      588.55      525.97     57.68 o 
   9   3  16      104.95       62.14     38.57 o 
 -10   4  16        0.55       27.47     50.42 o 
  -9   4  16      160.35      121.40     38.89 o 
  -8   4  16       59.78       71.00     38.05 o 
  -7   4  16       10.15       10.87     31.95 o 
  -6   4  16        0.05       12.67     36.77 o 
  -5   4  16       42.43       12.43     48.28 o 
  -4   4  16       29.54       25.57     32.02 o 
  -3   4  16       22.98       13.74     32.37 o 
  -2   4  16        8.72       26.79     32.44 o 
  -1   4  16       59.70       34.30     37.34 o 
   0   4  16      360.29      419.66    114.51 o 
   1   4  16       49.91       70.16     36.73 o 
   2   4  16       37.42        3.51     28.94 o 
   3   4  16      179.76      239.19     38.13 o 
   4   4  16       37.68       26.10     28.66 o 
   5   4  16      719.49      805.76     50.78 o 
   6   4  16      192.20      158.61     37.96 o 
   7   4  16      304.24      331.52     30.74 o 
   8   4  16       43.76       48.70     25.77 o 
 -10   5  16      709.02      666.66     61.56 o 
  -9   5  16      230.59      253.53     54.29 o 
  -8   5  16      653.63      747.23     63.00 o 
  -7   5  16      641.63      634.63     63.27 o 
  -6   5  16     1705.91     1834.68    128.05 o 
  -5   5  16      366.07      395.56     57.27 o 
  -4   5  16     2696.77     3267.02    204.79 o 
  -3   5  16      328.24      317.97     52.69 o 
  -2   5  16     2591.25     2753.66    110.49 o 
  -1   5  16      439.78      484.52     63.80 o 
   0   5  16     2974.36     3139.95    142.24 o 
   1   5  16      799.14      914.68     71.00 o 
   2   5  16     1243.37     1336.85     70.69 o 
   3   5  16      587.65      736.53     57.04 o 
   4   5  16      409.64      427.57     50.89 o 
   5   5  16      253.10      268.33     40.47 o 
   6   5  16       53.83       71.90     29.96 o 
   7   5  16       19.88       27.16     27.20 o 
   8   5  16       97.63       97.27     28.64 o 
  -9   6  16       10.93       26.19     31.31 o 
  -8   6  16      222.96      164.69     50.53 o 
  -7   6  16       22.65        7.05     25.84 o 
  -6   6  16      124.47      122.09     40.63 o 
  -5   6  16        3.31       35.74     48.03 o 
  -4   6  16       99.54       99.16     46.83 o 
  -3   6  16      291.69      409.81     65.86 o 
  -2   6  16       74.03       65.81     38.21 o 
  -1   6  16      195.04      215.62     48.68 o 
   0   6  16      453.12      509.05     60.32 o 
   1   6  16      139.06      138.54     42.40 o 
   2   6  16       75.71       71.03     33.61 o 
   3   6  16       90.15       97.62     45.63 o 
   4   6  16        1.66        9.10     23.31 o 
   5   6  16       60.68       88.45     32.93 o 
   6   6  16       36.08       47.74     29.25 o 
   7   6  16      103.19       86.07     16.18 o 
   8   6  16      185.10      185.60     34.05 o 
  -9   7  16      130.83      123.07     46.33 o 
  -8   7  16      120.59       86.81     33.83 o 
  -7   7  16       82.83       53.88     30.64 o 
  -6   7  16       82.41       63.81     33.81 o 
  -5   7  16        2.71       11.60     28.00 o 
  -4   7  16        0.31        4.96     28.63 o 
  -3   7  16       12.08       31.73     34.36 o 
  -2   7  16       13.16       27.91     36.60 o 
  -1   7  16       66.04       69.47     35.87 o 
   0   7  16       72.58       69.00     34.62 o 
   1   7  16       59.74       76.55     38.91 o 
   2   7  16      443.08      469.35     48.13 o 
   3   7  16        0.50       -2.66     22.15 o 
   4   7  16      383.84      363.25     42.81 o 
   5   7  16       87.01      125.76     32.55 o 
   6   7  16      295.61      291.79     38.03 o 
   7   7  16      127.52      197.60     83.55 o 
  -9   8  16        5.10       -0.69     20.92 o 
  -8   8  16        6.20       13.88     37.51 o 
  -7   8  16       13.73       23.42     27.64 o 
  -6   8  16        0.43        1.84     36.52 o 
  -5   8  16        0.48       18.90     27.82 o 
  -4   8  16       37.96       34.54     30.07 o 
  -3   8  16       64.37       83.33     33.17 o 
  -2   8  16      149.13      156.69     50.08 o 
  -1   8  16       70.80       78.42     37.72 o 
   0   8  16       48.22       32.01     30.86 o 
   1   8  16       41.82       57.96     32.40 o 
   2   8  16       44.01       54.71     33.90 o 
   3   8  16      474.66      475.05     42.01 o 
   4   8  16      179.14      207.23     40.07 o 
   5   8  16      236.38      278.04     38.10 o 
   6   8  16      129.24      132.10     42.45 o 
   7   8  16      119.54      132.58     38.92 o 
  -8   9  16      493.77      503.48     46.22 o 
  -7   9  16      581.15      687.09     61.21 o 
  -6   9  16      904.31      836.05     68.80 o 
  -5   9  16     1275.17     1292.60    128.65 o 
  -4   9  16      773.69      820.99     68.86 o 
  -3   9  16     1021.29     1103.04     85.67 o 
  -2   9  16      357.48      479.96     46.96 o 
  -1   9  16     1492.54     1662.12     78.36 o 
   0   9  16     1215.39     1313.33     64.62 o 
   1   9  16     1074.49     1087.13     60.20 o 
   2   9  16      686.08      757.61     50.53 o 
   3   9  16      333.20      372.59     43.63 o 
   4   9  16       75.30       69.76     40.74 o 
   5   9  16       26.50       35.99     29.96 o 
   6   9  16        0.95       26.22     36.16 o 
  -7  10  16       87.89       65.41     54.60 o 
  -6  10  16       19.99       34.07     26.27 o 
  -5  10  16       94.91       85.83     32.26 o 
  -4  10  16       27.44       51.70     45.35 o 
  -3  10  16       31.32       31.60     30.11 o 
  -2  10  16        4.19        5.35     26.87 o 
  -1  10  16      140.42      129.96     31.82 o 
   0  10  16       10.48       -0.52     33.26 o 
   1  10  16      156.02      172.51     32.87 o 
   2  10  16      119.07      159.06     36.37 o 
   3  10  16       15.78       25.17     27.74 o 
   4  10  16       37.08       27.74     29.74 o 
   5  10  16        3.26       19.90     46.65 o 
   6  10  16       20.37       18.29     45.59 o 
  -6  11  16      195.02      197.71     50.51 o 
  -5  11  16        8.36        6.02     24.08 o 
  -4  11  16      103.03       84.37     26.48 o 
  -3  11  16        0.37      -10.51     23.39 o 
  -2  11  16      112.27       83.62     27.60 o 
  -1  11  16        3.89       13.13     26.68 o 
   0  11  16      186.85      214.85     35.97 o 
   1  11  16      328.99      459.61     52.16 o 
   2  11  16      487.28      547.80     48.21 o 
   3  11  16      497.58      521.65     58.34 o 
   4  11  16      202.58      191.66     46.21 o 
   5  11  16      297.27      299.37     60.66 o 
  -5  12  16       36.01       98.58     31.64 o 
  -4  12  16       10.07       29.98     23.08 o 
  -3  12  16       16.52       16.86     28.28 o 
  -2  12  16        0.54       11.34     21.54 o 
  -1  12  16      107.18       91.06     29.56 o 
   0  12  16       11.28        3.61     31.93 o 
   1  12  16       12.56       17.65     28.33 o 
   2  12  16      170.31      214.76     49.46 o 
   3  12  16       16.00       38.15     41.84 o 
   4  12  16      415.87      413.36    104.51 o 
  -4  13  16       86.66      107.77     32.03 o 
  -3  13  16      192.15      206.70     29.81 o 
  -2  13  16      164.19      175.92     38.46 o 
  -1  13  16      325.30      294.10     46.83 o 
   0  13  16      192.60      180.15     37.94 o 
   1  13  16      427.64      371.98     55.69 o 
   2  13  16      193.80      217.04     37.76 o 
  -9   0  17        0.71        4.96     61.22 o 
  -7   0  17      246.22      262.12     93.03 o 
  -5   0  17        4.51       42.14     50.39 o 
  -3   0  17      259.22      272.13     69.55 o 
  -1   0  17      903.51      764.73    155.41 o 
   1   0  17       49.65       53.88     62.98 o 
   3   0  17      332.95      500.40    213.30 o 
   5   0  17      967.30      998.31     68.82 o 
   7   0  17     1197.88     1114.47    121.92 o 
  -9   1  17      102.70       67.97     42.43 o 
  -8   1  17      582.44      662.02     73.60 o 
  -7   1  17        2.51       19.60     36.26 o 
  -6   1  17      158.41      161.05     49.77 o 
  -5   1  17        1.54      -12.02     34.10 o 
  -4   1  17      351.27      448.93     61.06 o 
  -3   1  17       14.78        5.55     33.84 o 
  -2   1  17      669.97      757.33     77.01 o 
  -1   1  17        2.68       19.26     37.38 o 
   0   1  17     1466.76     1670.25    175.19 o 
   1   1  17       23.65       56.54     45.07 o 
   2   1  17      937.62      988.36     74.64 o 
   3   1  17      194.27      173.21     49.11 o 
   4   1  17      454.05      497.46     67.60 o 
   5   1  17       50.04       65.58     23.91 o 
   6   1  17       87.47       83.28     26.29 o 
   7   1  17        0.91        1.75     18.66 o 
   8   1  17       72.30       16.33     21.21 o 
  -9   2  17      942.05     1041.13     96.87 o 
  -8   2  17      332.43      346.45     57.25 o 
  -7   2  17      572.31      621.38     61.53 o 
  -6   2  17      291.15      262.12     57.79 o 
  -5   2  17     1050.40     1071.36     77.75 o 
  -4   2  17      254.40      215.41     80.30 o 
  -3   2  17     1073.66     1093.69     73.05 o 
  -2   2  17      399.01      444.97     55.00 o 
  -1   2  17      449.81      518.36     62.13 o 
   0   2  17      307.55      324.29     71.59 o 
   1   2  17      140.30      191.04     64.30 o 
   2   2  17        0.11      -11.14     32.03 o 
   3   2  17        1.51      -20.66     41.44 o 
   4   2  17      296.33      310.13     42.56 o 
   5   2  17      176.31      206.60     40.30 o 
   6   2  17       51.49       55.15     22.33 o 
   7   2  17        4.07        2.52     15.63 o 
  -9   3  17      248.43      217.35     55.05 o 
  -8   3  17       42.46       25.55     38.76 o 
  -7   3  17      206.54      218.98     63.97 o 
  -6   3  17        2.19       30.95     34.09 o 
  -5   3  17        2.06      -16.50     45.02 o 
  -4   3  17        2.62       42.17     35.51 o 
  -3   3  17        3.61       24.84     72.54 o 
  -2   3  17        0.98       19.02     34.58 o 
  -1   3  17      117.21      118.18     48.51 o 
   0   3  17        0.40        4.15     29.55 o 
   1   3  17      195.95      327.70     49.08 o 
   2   3  17       21.86       35.04     51.90 o 
   3   3  17      428.66      500.61     58.37 o 
   4   3  17       80.81       89.52     30.57 o 
   5   3  17       53.45       54.34     29.69 o 
   6   3  17        3.12        9.95     18.54 o 
   7   3  17        7.56       12.68     18.64 o 
  -9   4  17       11.62      -22.97     48.06 o 
  -8   4  17       21.25        5.33     29.95 o 
  -7   4  17       42.92       42.53     37.99 o 
  -6   4  17       32.22       14.95     58.69 o 
  -5   4  17      688.40      608.71     59.21 o 
  -4   4  17      110.39      132.80     66.33 o 
  -3   4  17      151.19      141.64     45.69 o 
  -2   4  17      466.18      530.86     85.70 o 
  -1   4  17      139.57      132.95     41.91 o 
   0   4  17      245.12      319.93     49.42 o 
   1   4  17        7.84        5.33     39.49 o 
   2   4  17      545.46      669.66     81.43 o 
   3   4  17      373.86      423.21     46.18 o 
   4   4  17      493.47      568.96     56.22 o 
   5   4  17      225.19      235.01     40.35 o 
   6   4  17      478.67      364.86     76.82 o 
   7   4  17       91.49       60.94     24.54 o 
  -8   5  17        2.61       -1.81     28.23 o 
  -7   5  17      351.40      502.69     81.54 o 
  -6   5  17       70.75      133.62     46.94 o 
  -5   5  17      484.04      616.58     90.95 o 
  -4   5  17      419.39      486.04     58.88 o 
  -3   5  17     1747.86     1939.79    128.51 o 
  -2   5  17      192.58      219.54     52.71 o 
  -1   5  17     1604.83     2028.07    137.32 o 
   0   5  17      112.18      134.74     43.07 o 
   1   5  17     1530.59     1661.97    111.59 o 
   2   5  17      122.44       89.36     32.60 o 
   3   5  17     1464.85     1599.77     71.41 o 
   4   5  17       28.54       42.13     30.84 o 
   5   5  17      527.37      563.65     68.82 o 
   6   5  17      161.91      141.10     35.01 o 
   7   5  17       63.01       62.20     29.64 o 
  -8   6  17      409.96      421.05     54.86 o 
  -7   6  17        3.67        6.72     28.35 o 
  -6   6  17      626.66      648.63     78.75 o 
  -5   6  17       37.05       44.00     44.22 o 
  -4   6  17      522.03      632.19     97.62 o 
  -3   6  17       19.32       26.06     33.70 o 
  -2   6  17      456.54      523.75     70.84 o 
  -1   6  17      197.55      213.88     45.69 o 
   0   6  17       58.85       37.79     86.51 o 
   1   6  17      106.08      157.03     42.58 o 
   2   6  17      131.66      130.88     38.78 o 
   3   6  17       20.95       30.23     31.14 o 
   4   6  17        4.44       28.38     34.54 o 
   5   6  17       58.54       40.07     29.82 o 
   6   6  17        6.88       12.07     25.84 o 
  -8   7  17       68.66       21.83     29.48 o 
  -7   7  17       92.58      108.13     37.22 o 
  -6   7  17        2.22        2.32     26.93 o 
  -5   7  17       83.83       75.15     57.18 o 
  -4   7  17       77.76       89.56     39.31 o 
  -3   7  17        8.47      -19.03     71.86 o 
  -2   7  17       76.50       69.98     35.90 o 
  -1   7  17       48.02       61.45     43.80 o 
   0   7  17       10.31      -13.39     32.51 o 
   1   7  17      210.63      228.45     43.67 o 
   2   7  17       74.76       90.30     35.18 o 
   3   7  17        0.00       17.67     32.47 o 
   4   7  17       39.73       64.99     33.11 o 
   5   7  17       56.97       99.55     36.24 o 
   6   7  17       39.86       43.13     30.39 o 
  -7   8  17       36.36       30.20     32.22 o 
  -6   8  17      488.37      536.14     49.41 o 
  -5   8  17       39.52       51.03     33.05 o 
  -4   8  17      534.03      587.06     97.99 o 
  -3   8  17       17.65       34.45     37.58 o 
  -2   8  17      183.09      192.98     61.44 o 
  -1   8  17      312.98      411.10     77.82 o 
   0   8  17      100.64       89.92     38.71 o 
   1   8  17       36.92       24.74     27.19 o 
   2   8  17      375.48      368.15     59.57 o 
   3   8  17       40.88       50.14     42.03 o 
   4   8  17      192.71      230.85     43.75 o 
   5   8  17       68.94       44.19     29.96 o 
  -6   9  17      306.94      371.01     48.02 o 
  -5   9  17      169.11      228.09     40.37 o 
  -4   9  17      591.94      629.58     56.40 o 
  -3   9  17      446.58      545.17    110.38 o 
  -2   9  17     1254.50     1457.12     85.49 o 
  -1   9  17      422.91      517.79     55.30 o 
   0   9  17      708.68      859.92     54.10 o 
   1   9  17       80.33       89.22     39.35 o 
   2   9  17      642.64      713.57     56.80 o 
   3   9  17      293.01      353.00     52.83 o 
   4   9  17      377.55      419.16     56.87 o 
   5   9  17      318.01      334.74     50.58 o 
  -5  10  17       46.38       27.88     28.38 o 
  -4  10  17       49.19       50.02     33.61 o 
  -3  10  17       64.64       56.60     28.01 o 
  -2  10  17       15.80        6.29     35.65 o 
  -1  10  17       10.71        2.38     22.16 o 
   0  10  17       42.21       67.45     33.74 o 
   1  10  17       79.61       64.78     35.77 o 
   2  10  17       77.83       81.66     38.48 o 
   3  10  17      135.71      113.87     36.11 o 
   4  10  17      151.33      162.53     44.51 o 
  -4  11  17        5.46        6.16     28.30 o 
  -3  11  17      217.91      242.01     34.96 o 
  -2  11  17        9.78       -2.08     26.00 o 
  -1  11  17      158.88      140.59     33.92 o 
   0  11  17      100.39      105.46     30.71 o 
   1  11  17       13.15       16.17     41.76 o
[truncated: 8,502 more chars]
